# Supplementary material for: In-cell NMR suggests that DNA i-motif levels are strongly depleted in living human cells
Source: Nat Commun. 2024 Mar 5;15:1992. doi: 10.1038/s41467-024-46221-y (PMC10914786; doi:10.1038/s41467-024-46221-y)
Supplement: Supplementary file 4 — Source Data [file 41467_2024_46221_MOESM4_ESM.xlsx]

## Sheet: Table 1+Supplementary Figure 1
hT121-6								hybrid-ds / hT121-6								hTel								hybrid-ds / hTel								hRAD17						hybrid-ds / hRAD17						hPDGFa
T (°C)	pH 7.0	pH 6.5	pH 6.0	pH 5.5	pH 5.0			T (°C)	pH 7.0	pH 6.5	pH 6.0	pH 5.5	pH 5.0			T (°C)	pH 7.0	pH 6.5	pH 6.0	pH 5.5	pH 5.0			T (°C)	pH 7.0	pH 6.5	pH 6.0	pH 5.5	pH 5.0			T (°C)	pH 7.0	pH 6.5	pH 6.0			T (°C)	pH 7.0	pH 6.5	pH 6.0			T (°C)	pH 7.0	pH 6.5	pH 6.0	pH 5.5
10.01	63.1109							18	105.442							4.98	12.8618							4.99	26.0653	48.5669						20	66.3527					24.01	58.0133					12.5	110.99
10.51	63.2275							18.5	105.244							5.52	12.8862	33.0371						5.53	25.5719	49.0024						20.5	66.2403					24.51	58.0786					13	110.562
11	62.8542							19	104.901							6.01	12.5661	33.0082						6.02	25.2631	48.9414						21	66.1096					25	58.0067					13.5	110.519
11.5	62.7301							19.5	104.335							6.53	12.529	32.7282						6.54	25.3719	48.986						21.5	65.6654					25.5	57.8343					14	110.083
12	62.563							20	103.731							7.02	12.2525	32.4373						7.01	25.2693	48.8936						22	65.7366					26.01	57.5254					14.5	109.867
12.51	62.5673							20.5	103.422							7.53	12.0488	32.0892						7.52	25.4595	48.3623						22.5	65.8456					26.51	57.3281					15	109.231
13.01	62.4611							21	102.616							8.01	11.7876	32.143						8.01	24.8969	48.0001						23	65.407					27.01	57.345					15.5	108.947
13.5	62.2579							21.5	102.267							8.52	11.4546	31.4948						8.52	24.818	47.4491						23.5	65.293					27.51	57.0548					16	108.963
14	62.111							22	101.354							9.01	11.3857	31.1687						9.01	24.7871	46.7017						24.01	65.3759					28.01	56.8899					16.5	108.475
14.5	61.607							22.5	100.939							9.52	11.08	30.549						9.52	24.3501	45.8842						24.51	65.1312					28.51	56.7671					17	108.056
15	61.5821							23	99.303							10.01	10.6844	30.2724						10.01	24.4504	44.8364						25.01	64.9457					29.01	56.503					17.5	107.598
15.5	61.1717							23.5	97.8821							10.52	10.492	29.7006						10.53	24.4784	43.896						25.51	65.0242					29.5	56.0365					18	106.656
16	60.7252							24	96.4486							11.02	10.3841	29.1034						11.01	24.0454	42.638						26.01	64.7736					30	55.6957					18.5	105.607
16.5	60.7027							24.51	94.242							11.51	10.1109	28.4763						11.51	24.0301	41.601						26.51	64.4929					30.51	55.2257					19.01	105.405
17	60.3581							25	92.2306							12	10.0954	27.8037						12.01	23.8202	40.2632	52.5835					27.01	64.2873					31	54.6924					19.51	103.981
17.5	59.8419							25.51	89.3582							12.5	9.88088	27.3973						12.51	23.6075	39.1132	52.6146					27.5	63.9265					31.5	53.6591					20	103.077
18	59.2963							26.01	85.806							13.01	9.97249	26.5568						13	23.5967	37.6762	52.4839					28.01	63.6718					32	52.8908					20.5	101.722
18.5	58.9331							26.5	81.9414							13.5	9.68176	25.9756						13.5	23.7337	36.7548	52.3531					28.51	63.4328					32.5	51.1692					21	99.7688
19	58.2529							27.01	77.7441							14	9.80128	25.1606						14	23.7414	35.4661	52.2593					29.01	62.799					33	49.2771					21.5	97.8539
19.5	57.8829							27.51	73.0586							14.5	9.75024	24.6469						14.5	23.6284	34.6053	52.0524					29.5	62.267					33.5	46.9766					22	96.044
20	57.0833							28.01	68.2703							15	9.50846	23.6249	34.2706					15	23.7229	33.5666	51.8174					30	61.3843					34	43.7054					22.5	93.4
20.5	56.236							28.51	63.1251							15.5	9.62651	22.8193	34.0332					15.5		32.6716	51.8339					30.5	60.2752					34.5	39.9616					23	91.2127
21	55.3226							29.01	59.1918							16	9.41461	21.7653	33.8413					16		32.0873	51.5638					31	58.8803	73.9143				35	36.1353	59.5008				23.5	88.1537
21.5	54.0685							29.5	55.2916							16.5	9.47818	20.9072	33.7855					16.5		31.4834	51.4312					31.5	57.4224	73.643				35.5	32.6121	59.1775				24.01	85.5689
22	52.6922							30	52.3999	105.904						17	9.35215	19.7692	33.5243					17		30.9707	51.21					32	55.0224	73.004				36	29.7946	58.4518				24.51	82.5969
22.5	51.0218							30.5	49.3427	105.891						17.5	9.39161	18.8474	33.3461					17.5		30.4529	51.0221					32.5	51.8934	72.9317				36.5	28.0504	57.7444				25.01	79.8758	98.7548
23	49.0588							31	47.13	105.761						18	9.41004	17.71	32.9805					18		29.8836	50.8469					33	48.316	72.413				37	26.6362	57.2068				25.51	77.226	98.5088
23.5	47.0082							31.5	44.7171	104.793						18.5		16.4955	32.8417					18.5		29.2994	50.513					33.5	44.1605	71.9822				37.5	26.2554	56.4324				26.01	74.6668	98.0481
24.01	44.4007							32	42.1504	104.42						19		15.4637	32.6865					19		28.5974	50.189					34.01	38.92	71.4802				38	25.3828	55.7095				26.5	72.4787	97.6754
24.51	41.4082							32.5	40.4799	103.814						19.5		14.3978	32.3796					19.5		28.2143	50.1139					34.5	33.434	71.2124				38.5	25.1293	54.6925				27.01	70.3209	97.5114
25.01	38.2973	61.7684						33	38.2851	102.926						20		13.3372	31.9504					20		27.3422	49.5928					35	27.8101	70.799				39	24.3405	54.1295				27.51	68.6101	97.0564
25.51	34.6722	62.1924						33.5	36.5701	101.97						20.5		12.427	31.6322					20.5		26.7204	49.2367					35.5	22.9628	70.4885				39.5	23.7298	53.4223				28.01	66.7334	96.5577
26.01	31.1202	61.9962						34	34.9664	100.353						21		11.8008	31.1893					21		26.1062	48.943					36	19.531	70.2777				40.01	22.9047	53.0417				28.51	65.0359	96.1584
26.51	27.7363	61.853						34.5	34.253	99.1843						21.5		11.1227	30.6015					21.5		25.3483	48.739					36.5	17.4665	69.6407				40.51	21.9461	52.3361				29.01	63.2827	95.9496
27.01	24.7655	61.3375						35	33.5784	97.2628						22.01		10.5756	30.0548					22		24.9506	48.3392					37	16.3493	69.1812				41.01	21.4182	51.2831				29.5	61.237	95.4622
27.51	22.1079	61.1072						35.5	33.1366	95.1081						22.5		10.2854	29.2762					22.5		24.6114	47.8568					37.5	15.7773	68.788				41.51	20.7292	50.7356				30	59.1789	95.1223
28.01	20.0846	60.7395						36	32.4788	92.4041						23		10.0424	28.7895					23		23.9308	47.5489					38	15.8641	68.2321				42.01	20.087	49.5032				30.5	56.9753	94.1997
28.5	18.827	60.2695						36.5	32.2929	89.4955						23.5		9.82188	27.7496					23.5		23.6424	46.9446					38.5	15.4171	67.8586				42.51	19.9647	48.86				31	55.0024	93.5415
29.01	17.8173	59.9635						37	32.4702	85.4438						24.01		9.51921	26.8719					24.01		23.1776	46.3977					39	15.4613	67.4784				43.01	19.5651	47.6305				31.5	52.328	92.9778
29.5	17.5785	59.4057						37.5	31.9153	80.831						24.51		9.33002	25.886					24.51		23.1537	45.8828					39.5	15.3306	66.5991				43.51	19.4168	45.6362				32.01	49.908	91.9609
30	17.0716	59.0783						38	31.532	75.7718						25		9.28319	24.8185					25.01		22.7851	45.3231					40.01	15.5802	66.0213				44.01	18.9148	43.7698				32.5	47.7015	90.8624
30.5	16.7231	58.4497						38.5	31.5629	69.828						25.51		9.10051	23.758					25.51		22.7846	44.4063					40.51	15.4141	65.2601				44.51	18.8379	40.8863				33	45.2559	89.6329
31	16.7203	57.7016						39	31.2485	63.838						26		9.03432	22.485					26		22.3763	43.9494					41.01	15.273	64.1803				45.01	18.6371	38.1467				33.5	43.0107	88.0101
31.5	16.3386	57.0839						39.5	31.1912	58.2258						26.51		8.96418	21.0465					26.51		22.519	42.7346					41.51	15.324	63.4271				45.51	18.348	35.1096				34	41.1513	86.5885
32	16.2157	56.4063						40.01	30.8985	52.5011	99.3634					27.01		8.8262	19.8354					27.01		22.2888	41.9758					42.01	15.1	62.046				46	17.9509	31.9327				34.5	39.0895	84.0397
32.5	15.9896	55.3268						40.51		48.0142	98.9969					27.51		8.84248	18.5599					27.51		22.328	40.6436					42.51	15.3414	60.6507				46.5	18.0165	29.0807				35	37.6252	81.4253
33	16.0796	54.3156						41.01		43.8185	98.1149					28		8.74373	17.4363					28.01		22.1744	39.3331					43.01	15.3138	58.8261	69.9772			47	17.3334	26.3323				35.5	35.8813	78.4665
33.5	15.9041	53.1727						41.51		40.554	97.5805					28.51		8.80856	16.1021					28.51		22.055	38.1091					43.51	15.0593	56.7102	69.4861			47.51	17.2654	24.7513	53.1103			36	34.491	75.4124
34	15.6252	51.7593						42.01		37.6544	96.7374					29.01		8.83848	15.187					29.01		22.1773	36.9805	49.3263				44.01	15.0086	53.7699	68.9437			48		23.5186	52.6898			36.51	33.5906	71.21
34.5	15.5562	50.0236						42.51		35.2579	96.1278					29.5		8.65563	14.0933					29.5		21.7933	35.5754	49.3195				44.5		50.3812	68.7633			48.51		22.0532	51.8836			37	32.6194	67.1824	116.651
35	15.4667	47.8976	59.2223					43.01		33.3599	95.5119					30		8.65517	13.1493	32.7084				30		21.9215	34.0648	49.1628				45.01		46.6397	68.5315			49.01		20.5175	51.3317			37.5	32.0668	63.114	116.458
35.5	15.5399	45.5817	58.9826					43.51		32.0014	94.7439					30.5			12.4777	32.433				30.5			32.4537	49.0608				45.51		41.874	67.923			49.51		19.0358	50.8889			38	31.6178	59.1738	116.185
36	15.526	42.8316	58.6807					44.01		31.0239	93.6744					31			11.7188	32.1847				31			30.9915	48.7902				46.01		36.7892	67.5529			50		18.466	50.3414			38.5	31.2798	55.2534	115.453
36.51	15.4946	39.9631	58.3718					44.51		30.1976	92.3024					31.5			11.0537	32.0218				31.5			29.7947	48.5509				46.5		31.3498	67.1092			50.51		18.0738	49.3677			39	30.9297	51.4464	115.068
37	15.2612	36.8113	58.0573					45.01		29.8792	91.4581					32			10.7203	31.8946				32			28.1903	48.0954				47.01		26.1224	66.971			51		17.8276	48.9812			39.51	30.5312	47.7812	114.122
37.5	15.4076	33.1591	57.6998					45.51		29.3867	89.7499					32.5			10.128	31.6287				32.5			27.0249	48.0776				47.5		21.7343	66.3118			51.5		17.5104	48.0497			40.01	30.8164	45.1614	113.8
38.01	15.3622	30.0661	57.4295					46		28.9775	88.4397					33			9.79692	31.2435				33			25.9592	47.8063				48.01		18.8578	65.6693			52		17.4459	47.1935			40.51	30.4569	42.6301	113.172
38.5		26.8301	57.1446					46.5		28.3197	86.4263					33.5			9.55157	30.9989				33.5			24.6684	47.5346				48.5		16.8727	65.274			52.5		17.723	45.9684			41.01	30.1338	40.4902	112.663
39		24.3481	56.7612					47		27.9936	84.2093					34			9.25678	30.7048				34.01			24.1126	47.1032				49		15.8795	64.8871			53.01		17.4391	45.1565			41.51	30.3317	38.3492	111.909
39.51		22.0469	56.4235					47.5		27.7793	81.6185					34.5			9.15531	30.3223				34.5			23.423	46.6454				49.51		15.5453	64.1126			53.5		17.2833	43.7041			42.01	30.2032	36.3863	111.047
40.01		20.3162	56.024					48		27.4861	78.4405					35			8.89467	29.8707				35			22.7877	46.2123				50		15.464	63.2278			54		17.4487	42.1733			42.51		34.9624	110.556
40.51		19.0981	55.5559					48.5		27.2204	74.7169					35.5			8.82115	29.4176				35.5			22.2096	46.0022				50.51		15.1237	62.6383			54.5		17.3087	39.2756			43.01		33.5471	109.514
41.01		18.0915	54.8792					49.01		27.0701	70.8812					36			8.6362	28.8751				36			21.8762	45.4398				51		15.1703	61.7693			55		17.1388	37.3294			43.51		32.47	108.721
41.51		17.2383	54.4716					49.5		26.5251	65.5711					36.5			8.70704	28.3281				36.5			21.623	44.8373				51.51		15.1044	60.9351			55.51			34.2709			44.01		31.3593	107.463
42.01		16.956	54.1906					50		26.5254	60.4256					37			8.53612	27.9021				37.01			21.1455	44.0524				52		15.0772	59.7229			56.01			31.2595			44.5		30.0772	106.748
42.51		16.4903	53.6363					50.5			55.1127					37.5			8.28525	26.9824				37.5			20.8717	43.5043				52.5		14.9072	58.407			56.51			28.4851			45		28.9278	104.846
43.01		16.2705	52.9667					51			49.3947					38			8.26329	26.2357				38			20.4299	42.4269				53.01		14.995	56.5978			57.01			25.2818			45.51		28.6046	103.758
43.51		15.9843	52.3264					51.5			44.2664					38.5			8.14209	25.3642				38.5			20.0786	41.4516				53.51		14.9072	54.6449			57.51			22.7381			46.01		27.8511	102.06
44.01		15.64	51.4053					52.01			40.1094					39			8.05295	24.5747				39.01			19.8046	40.5121				54.01		14.9392	52.128			58.01			21.1549			46.5		27.1303	100.419
44.5		15.5218	50.7164					52.5			36.1587					39.5			8.07388	23.4069				39.5			19.5468	39.3964				54.5		14.8575	49.3553			58.51			19.7299			47		26.4322	98.0286
45.01		15.3292	49.7634					53.01			33.3735					39.99			8.16664	22.3717	32.6757			40.01			19.2015	38.1472				55		14.6678	45.9304			59.01			18.4307			47.5		26.1376	96.328
45.51			48.3975					53.5			31.0076					40.51				21.3909	32.3794			40.51			18.9992	37.2724				55.5			41.7206			59.51			17.5471			48.01		25.6586	93.4176
46.01			47.061					54			29.5068					41.01				20.2434	32.2792			41.01			18.8141	35.8343				56.01			37.2425			60.01			17.1058			48.5		25.3591	91.1064
46.5			45.5522					54.5			28.2181					41.51				19.1812	31.9312			41.51			18.6072	34.3572				56.51			32.0963			60.51			16.8017			49		25.4859	86.9394
47			43.7361					55			27.053	92.1042				42.01				18.0831	31.8094			42.01			18.2884	33.1181				57.01			27.1811			61.01			16.7505			49.51		25.1124	82.834
47.5			41.6882					55.5			26.5749	91.7227				42.51				16.9671	31.5021			42.51				31.2938				57.51			22.931			61.51			16.6953			50.01		24.8928	78.3503
48			39.2088					56.01			25.8633	91.0856				43				15.832	31.2949			43.01				29.9282				58.01			19.7118			62			16.5033			50.51			74.2849
48.5			36.5726					56.51			25.3804	90.6527				43.51				14.8508	30.9594			43.51				28.2929				58.51			17.4211			62.51			16.8593			51			69.4512
49			33.8652					57.01			25.0835	90				44.01				13.9647	30.6314			44.01				26.964				59.01			16.0291			63			16.7607			51.5			65.2792
49.5			31.0481					57.51			24.6935	89.0456				44.51				13.1475	30.3906			44.51				25.5656				59.51			15.244			63.5			16.6202			52			60.6666	108.056
50.01			27.9794					58.01			24.5432	88.4056				45				12.5404	29.8552			45				24.1631	46.4255			60.01			14.6966			64.01			16.6226			52.5			56.5696	107.444
50.5			25.5173					58.51			24.1985	88.335				45.51				11.777	29.3742			45.51				23.2647	45.9981			60.51			14.5627									53			53.0996	106.901
51			22.9379					59.01			24.0395	87.1661				46.01				11.0744	28.8229			46				22.0524	45.9921			61.01			14.2349									53.5			49.542	106.442
51.51			20.9422					59.51			23.6724	86.5209				46.51				10.7213	28.2527			46.51				20.9736	45.3854			61.51			14.3467									54			46.2699	105.794
52			19.1925					60.01			23.8589	85.7395				47				10.1325	27.6147			47				19.7996	44.6589			62			14.454									54.51			43.3837	104.779
52.5			17.712					60.51			23.8475	84.659				47.5				9.77534	27.1418			47.51				19.3089	44.0076			62.5			14.469									55			40.5131	104.211
53			16.7868					61.01			23.6481	83.5816				48.01				9.4507	26.2803			48.01				18.0405	43.4028			63.01			14.0953									55.51			38.0985	103.853
53.5			15.8129					61.51			23.5595	82.2159				48.5				9.18372	25.4838			48.51				17.7034	42.5063			63.5			14.2962									56.01			35.4934	102.861
54			15.3705					62			23.0769	80.3684				49				8.90085	24.6535			49				16.9043	41.9353			64.01			14.0369									56.51			33.9385	102.302
54.5			14.8872					62.5				78.2262				49.51				8.61783	23.5747			49.5				16.5185	40.9054			64.51			14.1871									57.01			32.3507	101.294
55			14.348	53.9801				63				75.9348				50				8.46833	22.5707			50				15.9992	39.7833			65.01			13.9857									57.51			31.1343	100.76
55.51			14.1684	53.8812				63.5				73.1843				50.5				8.41311	21.4638			50.5				15.8274	38.6546															58.01			30.2101	99.506
56.01			13.7784	53.4701				64				69.8804				51				8.30119	20.5427			51				15.5278	37.4345															58.51			29.3282	99.0324
56.51			13.6264	53.0013				64.51				66.4331				51.5				8.10923	19.4131			51.5				15.2353	36.3176															59.01			28.7511	98.0067
57.01			13.3363	52.2574				65				62.2661				52.01				8.07373	18.6223			52				14.6902	34.8582															59.51			28.0347	96.8948
57.51			13.2013	51.6595				65.5				57.7491				52.5				7.90439	17.2578			52.51				14.5081	33.5283															60.01			27.3208	95.8708
58.01			13.1085	50.9855				66				53.0818				53				7.79511	16.2558			53.01				14.4359	32.2916															60.51			26.7673	94.3821
58.51			13.0945	50.3844				66.5				48.3953				53.5				7.7019	15.5282			53.5				14.2313	30.9683															61.01			26.7182	93.0974
59.01			12.8869	49.4281				67				44.4321				54				7.70124	14.6133			54				14.1613	29.6036															61.51			26.5336	91.4569
59.51			12.876	48.52				67.5				40.3808				54.5				7.80322	13.8205			54.5				13.9186	27.9166															62			26.1777	89.0569
60.01			12.8548	47.363				68				36.6077				55				7.63969	12.9885			55				13.7833	26.9126															62.5			26.3127	87.0309
60.51				46.0815				68.5				33.7031				55.5					12.2287			55.51				13.8926	25.5433															63			26.4497	84.373
61.01				44.4397	53.2693			69				31.3827				56.01					11.5389			56.01					24.306															63.5			26.3918	81.8626
61.51				42.7723	53.0587			69.5				29.5891				56.51					11.0987			56.51					23.0254															64			25.9829	78.4107
62				40.8429	52.5704			69.99				27.7842	95.1454			57.01					10.5028			57.01					22.2986															64.5			25.7047	74.8137
62.5				38.7328	52.5769			70.5				26.598	94.428			57.51					10.0771			57.51					20.9019															65			25.9686	71.2592
63				36.5579	52.1421			71.01				25.7601	93.7374			58.01					9.76678			58.01					20.3419															65.5				67.0483
63.5				33.8804	51.6161			71.51				25.0362	92.9139			58.51					9.45277			58.51					19.6639															66				62.9592
64				31.2643	51.6094			72.01				24.4786	91.6162			59.01					9.1448			59.01					18.8231															66.51				58.2385
64.51				28.8448	50.9697			72.51				23.8777	90.5848			59.51					8.7668			59.51					18.3517															67.01				53.9006
65				26.19	50.5393			73.01				23.9113	89.7908			60.01					8.62498			60.01					17.8535															67.5				49.8364
65.5				23.9987	49.8813			73.51				23.3731	87.7915			60.51					8.30402			60.51					17.2352															68				45.8451
66				21.9334	49.4413			74.01				23.2445	86.5681			61.01					8.30044			61.01					16.6026															68.51				42.0728
66.51				20.2019	48.7659			74.51				22.8652	84.354			61.51					8.20158			61.51					16.6485															69.01				39.0031
67.01				18.6014	48.6321			75.01				22.4652	82.4058			62.01					7.96315			62					16.2566															69.51				36.4629
67.51				17.5293	48.0905			75.51				22.7048	79.1926			62.51					7.93285			62.5					15.9896															70				33.807
68.01				16.3915	47.5822			76.01				22.1538	75.9001			63.01					7.96176			63.01					15.8463															70.51				31.3826
68.51				15.5301	46.7567			76.51				22.3717	72.8096			63.5					7.77772			63.5					15.5563															71.01				29.6862
69				14.9535	45.9752			77.01				22.2932	68.5233			64.01					7.60063			64					15.5284															71.5				28.0166
69.5				14.4444	45.2193			77.51				22.2153	64.1978			64.5					7.62683			64.5					15.2661															72.01				26.357
70				14.1058	44.4301			78.01				22.3239	59.4646			65					7.45425			65					15.2039															72.51				25.0402
70.51				13.6631	43.6666			78.51					55.3891																															73.01				24.356
71				13.5481	42.5175			79.01					51.1952																															73.51				23.8135
71.51				13.2464	41.0373			79.5					46.8362																															74.01				23.949
72				13.0451	40.1005			80					42.8475																															74.51				23.7977
72.51				12.828	38.6334			80.5					39.4093																															75.01				23.4793
73.01				12.9407	37.0969			81.01					36.5982																															75.51				23.2379
73.51				12.745	35.1318			81.5					34.3549																															76.01				23.0249
74.01				12.6277	33.3488			82					32.2113																															76.51				23.0122
74.51				12.5735	31.2099			82.5					30.6997																															77.01				22.959
75.01				12.7367	29.3911			83.01					29.4377																															77.51				22.563
75.51					27.1608			83.51					28.2237																															78.01				22.3951
76.01					25.3945			84.01					27.3414																															78.51				22.7491
76.51					23.4602			84.5					27.0069																															79				22.3982
77.01					21.606			85.01					25.9336																															79.51				22.3962
77.51					19.7543			85.51					25.5837																															80.01				22.1747
78.01					18.359			86					24.9903
78.5					17.2282			86.51					24.8718
79					16.0464			87.01					24.8566
79.51					15.2114			87.5					24.335
80.01					14.6954			88.01					24.7067
80.51					14.0876			88.51					24.0406
81					13.6957			89.01					24.1878
81.51					13.2689			89.51					24.2868
82					12.8611			90.01					23.7356
82.51					12.7688
83.01					12.3829
83.5					12.4444
84.01					12.1783
84.5					12.0675
85					12.0133
85.5					11.8586
86.01					11.8288
86.51					11.6332
87					11.56
87.5					11.7209
88.01					11.4625
88.52					11.5781
89.01					11.4374
89.51					11.3848
90.01					11.4349

## Sheet: Table 1+Supplementary Figure 2
hTel - hybrid-ds / hTel							hT121-6 - hybrid-ds / hT121-6							hPDGFa - hybrid-ds / hPDGFa							hBcl-2				hRAD17 - hybrid-ds / hRAD17
pH	hTel iM		pH	hybrid-ds / hTel			pH	hT121-6 iM		pH	hybrid-ds / hT121-6			pH	hPDGFa iM		pH	hybrid-ds / hPDGFa			pH	hBcl-2			pH	hRAD17 iM		pH	hybrid-ds / hRAD17
7.8	0		7.36	0.02029			7.8	0		7.6	0			7.66	0		7.61	0.000989			7.59	0			8.18	0		8.08	0
7.3	0.010909		7.2	0			7.53	0		7.33	0.009046			7.63	0		7.56	0			7.33	0.006547			7.6	0.003348		7.62	0.018224
7.02	0.001712		7.01	0.011163			7.4	0		7.2	0.011388			7.32	-0.00021		7.29	0.000944			7.17	0			7.34	0.014085		7.54	0.016702
6.9	0.017302		6.69	0.020609			7.22	0.055913		7.12	0.035129			7.18	0.025518		7.22	0.037735			7.09	-0.00254			7.28	0.013557		7.33	0.038381
6.6	0.041149		6.55	0.014575			7.2	0		7.07	0.072794			7.13	0.142191		7.07	0.287618			6.91	0.013713			7.2	0.168151		7.3	0.021275
6.47	0.050272		6.39	0.040932			7.12	0.109477		6.9	0.252333			7.06	0.178566		6.94	0.513581			6.74	0.067103			7.09	0.506811		7.23	0.207855
6.35	0.194938		6.21	0.216614			7.1	0.037657		6.82	0.433808			6.98	0.500821		6.78	0.725842			6.73	0.099145			7.01	0.610142		7.12	0.500902
6.25	0.284579		6.15	0.360498			7	0.180473		6.76	0.618723			6.94	0.517691		6.68	0.784101			6.56	0.323345			6.85	0.902346		7.03	0.587894
6.15	0.706372		6.09	0.47036			6.95	0.565944		6.66	0.774278			6.84	0.734396		6.52	0.831186			6.45	0.541201			6.76	0.903936		6.96	0.81246
6.05	0.781188		6.03	0.629933			6.9	0.584957		6.56	0.829429			6.75	0.794819		6.24	0.912646			6.33	0.719894			6.72	0.960757		6.85	0.890691
6	0.884091		5.94	0.812677			6.8	0.787882		6.42	0.879597			6.72	0.841375		6.23	0.929254			6.16	0.870115			6.61	0.985889		6.78	0.884469
5.8	0.942041		5.84	0.890728			6.73	0.870535		6.39	0.887139			6.63	0.886576		5.78	0.968968			6.05	0.827807			6.46	1.00176		6.69	0.944416
5.68	0.968212		5.66	0.937559			6.7	0.883191		6.25	0.919731			6.48	0.922867		5.75	1.00529			5.89	0.889884			6.39	0.996913		6.6	0.977324
5.5	1		5.4	0.96878			6.5	0.923405		6.01	0.943569			6.45	0.894743						5.55	0.928536			6.22	1.00275		6.47	0.986882
5.28	1		5.37	0.98439			6.4	0.963056		5.98	0.959866			6.25	0.97077						5.52	0.967657						6.44	1.00279
			5.02	1			6.3	0.978408		5.56	1			5.83	1.00151						4.78	0.999166						6.28	0.995735
							6.1	1		5.5	1			5.78	0.999616
							6.06	1

## Sheet: Supplementary Figure 4
hybrid-ds / hTel																			hybrid-ds / hPDGFa												hybrid-ds / hRAD17											hybrid-ds / hT121-6
wavelength (nm)	pH 7.36	pH 7.20	pH 7.01	pH 6.69	pH 6.55	pH 6.39	pH 6.21	pH 6.15	pH 6.09	pH 6.03	pH 5.94	pH 5.84	pH 5.66	pH 5.40	pH 5.37	pH 5.02			wavelength (nm)	pH 7.56	pH 7.29	pH 7.22	pH 7.05	pH 6.94	pH 6.78	pH 6.52	pH 6.24	pH 5.78			wavelength (nm)	pH 7.54	pH 7.33	pH 7.23	pH 7.12	pH 6.96	pH 6.85	pH 6.69	pH 6.60	pH 6.44		wavelength (nm)	pH 7.6	pH 7.2	pH 7.07	pH 6.9	pH 6.82	pH 6.76	pH 6.66
320	-3265.04	-7571.81	-3383.46	-2289.56	-1603.58	431.425	-4668.26	2251.31	-827.031	2517.7	-5403.87	-10744.7	-16871.9	458.72	-9093.78	-2380.76			320	-6702.87	482.939	-2568.92	6782.97	3928.75	4164.08	10826.5	9059.94	11626.1			320	-2464.81	-5405.77	2888.57	1023.97	2410.97	-8453.87	3310.34	7341.81	16279.7		320	2372.72	-1485.18	716.595	-1262.25	-1207.21	2483.9	2471.25
319.5	430.908	-8300.75	-334.249	-114.323	-1092.4	1608.24	-1776.12	2796.53	3160.28	4667.95	-3821.56	-6706.67	-16383.5	4307.52	-6518.85	1399.24			319.5	-6820.76	-800.834	-2222.93	7638.56	5615.01	5928.25	12160.2	10531.4	14906.7			319.5	-2251.24	-4697.77	3464.15	1929.91	4381.53	-6602.11	5234.21	9108.13	18871.3		319.5	199.652	-2730.93	-671.673	-600.428	-2062.32	1804.69	1461.56
319	-170.867	-9062.32	-456.719	582.787	-2371.01	1060.7	-1443.92	1986.48	3894.78	5903.46	-3859.25	-6573.53	-16068.1	6222.99	-5727.2	539.223			319	-8194.08	-1770.22	-3177.74	6585.66	6928.55	6609.02	10963.2	12365.4	16744.2			319	-4162.61	-5016.16	1920.34	2043.68	5254.55	-6310.98	5784.53	8905.56	19645		319	-975.686	-3272.93	-993.599	-308.197	-1206.66	2924.38	1471.19
318.5	-5.64575	-8862.24	-300.844	-735.784	-3415.66	-95.2948	-2070.49	1036.18	2925.89	6130.1	-2235.04	-5877.52	-14812.4	6694.96	-4512.9	-2707.26			318.5	-7316.02	-2177.12	-2405.82	8290.74	8600.64	8716.79	13308.2	14770.5	20818.2			318.5	-4974.62	-3393.78	912.655	3386.64	7548.75	-3201.71	7757.98	11001.1	22959.7		318.5	-1118.34	-2904.24	-600.294	2481.96	-610.515	4619.65	2658.37
318	-2272.31	-11022	-1834.77	-3478.76	-4583.47	-980.119	-2495.34	928.659	1810.89	5888.17	-1073.4	-5128.43	-13661.6	7065.79	-4820.62	-1148.88			318	-7703.81	-1579.2	-2583.89	8375.62	10018.9	9992.58	16130.5	17782.1	23959.2			318	-5652.13	-4358.16	432.546	3097.43	7685.2	-1640.07	8904.31	13127.4	24356.7		318	234.432	-1951.98	-323.74	2215.09	433.916	7227.7	5328.64
317.5	-4607.27	-15365.9	-4040.55	-6644.16	-8207.36	-4628.15	-2503.54	-1632.34	-333.098	2718.14	-1172.51	-5985.19	-14655.1	4741.58	-5867.24	-808.402			317.5	-7492.14	-1255.13	-2656.78	9505.33	11511.7	13321	20207.7	21506.4	27573.8			317.5	-4642.93	-4816.69	112.831	4582.57	9624.15	1692.3	10971	17241.2	29189.4		317.5	2474.7	-570.43	1885.03	1407.65	3098.61	9854.27	9280.06
317	-5872.19	-15949.8	-6486.66	-9291.12	-13492.9	-8341.43	-4119.7	-6166.17	572.841	1237.36	-211.204	-4052.84	-15770.5	4218.35	-6884.5	-33.2719			317	-6941.97	-1572.93	-2069.76	11217.7	14127.4	16700	25527.6	26647.4	33243.7			317	-2965.45	-5313.47	2101.77	6864.83	11870.1	6421.98	14361.6	22744	32998.8		317	1908.04	-644.724	2880.51	2560.31	3769.08	12350.9	11250.4
316.5	-7676.94	-14466.2	-9125.43	-12514.9	-14645.3	-10166.3	-4911.17	-7815.77	1222.71	1132.73	2529.9	-3573.47	-14747.4	3871.37	-5145.87	3063.25			316.5	-6350.74	-1945.63	-969.499	13133.8	17292.6	22054.4	30153.5	33831.9	40596.1			316.5	-2090.99	-4733.24	3680.97	10079.3	15510.4	10515.2	19655.6	29294.7	38236.4		316.5	2220.45	-1932.2	3008.45	3523.74	4843.26	13906.1	12459.1
316	-9787.87	-15659.2	-11653.8	-16155.6	-15464.1	-12203.3	-7309.58	-8633.12	2244.38	-218.79	3531.21	-2979.31	-12783.6	4612.14	-4683.26	5751.15			316	-5924.35	-1761.34	-96.6031	16055.4	21657.2	28477.7	36428.7	41827.5	49203.8			316	-2740.69	-4819.05	5564.13	13200.8	20314	15507.4	25362.9	34630.3	43415.9		316	1934.77	-2158.63	3016.02	4615.08	5306.18	15581	15645.9
315.5	-9233.43	-16418.3	-11837.3	-16566.1	-15478	-11413.7	-7758.66	-6598.45	5219.24	2383.92	6153.3	-744.636	-11136.7	4712.05	-3593.94	9628.63			315.5	-6330.03	-2132.53	-482.989	16783.6	25299	35456.6	42273.1	50143.7	57885.8			315.5	-3515.09	-6439.97	5597.16	14466.5	24992.4	19857.6	30928.7	39354.7	49608.5		315.5	1224.21	-2078.01	2115.21	5898.44	8000.4	18083.2	19388.9
315	-8398.8	-15433.7	-11615.6	-14844.4	-14342.9	-9742.38	-6755.86	-2898.16	8020.65	6186.55	11043.5	4180.45	-7751.04	12628.5	1522.38	15611.4			315	-7020.31	-3051.11	-1541.01	17358	29393.2	43512.8	50902	59420.6	67594.2			315	-4038.19	-7476.35	6144.92	16410.5	29426.4	25469.9	37058.2	44888.3	57569.2		315	1160.51	-2359.69	1397.71	7005.36	11054.5	22172.4	24665.8
314.5	-8213.41	-12525.1	-10685.3	-11827.7	-11020.8	-9162.17	-6434.5	1322.9	10609.3	8833.95	16217.7	8995.23	-2572.38	18503.9	9375.14	21494.4			314.5	-7194.12	-3195.67	-1248.05	18902.7	35408.6	51854.7	61473.3	71065.4	79976.4			314.5	-3580.37	-6990.22	7795.59	20329.1	36372	32324.4	44944.4	53252.7	66340.1		314.5	903.399	-1459.69	829.854	8544.54	13819.9	26103.8	30199.6
314	-6851.5	-9510.16	-8656.79	-8531.86	-7180.49	-5658.68	-4896.47	6453.36	16089.6	15571.8	21794.6	16145.9	4295.13	27747.8	16404.5	29422.8			314	-7414.18	-1826.24	-120.417	21340.5	42430.6	60608	73552.8	83711.9	95631.6			314	-4090.03	-5710.84	10379.3	24529	42658.3	40059.3	52504.8	63619.7	77532		314	3072.38	-765.133	2648.62	11264.7	17567.6	31002.1	37196.1
313.5	-7062.13	-9115.23	-8669.73	-8370.38	-4550.65	-3732.51	-4291.88	10982	19875.9	20526.8	25419.9	20133.5	11264.1	33389.6	22004.1	36688.9			313.5	-7499.11	-1342.74	743.325	25039	51151.6	71327.2	88036	98002.6	112305			313.5	-4061.31	-4864.27	12732.8	30270	52026.2	49439.9	64441.8	75053.6	90087.4		313.5	2282.9	-26.2699	4385.01	13022.4	19925.9	35227.9	43989.1
313	-6173.98	-8133.45	-9353.65	-4553.11	-4184.65	-834.047	-38.5482	17178.1	23710.1	29220.1	31790.2	27856.3	19848.4	41194.8	29285.4	44931.8			313	-7821.76	-1509.68	1363.31	27775.5	59903	84544.8	103340	114227	130767			313	-4865.17	-6213.7	13761	33571.9	60341.9	59214.9	75749.2	87669.2	102894		313	1281.41	-936.698	3983.97	16189.9	24245	41586.8	50550.4
312.5	-6275.91	-6101.99	-8161.26	-3128.71	-3752.89	347.352	5236.77	22684.9	26861.5	37005.6	41164.8	38708.4	29451	48836.5	38902.2	54761.3			312.5	-7451.57	-1514.49	2889.34	32173.6	71296.6	100322	121657	135331	151754			312.5	-4751.19	-6918.87	16226	39032.6	71580.3	71741.1	90342.4	102267	119249		312.5	-2038.91	-1602.17	3843.61	20631.7	27247	50211.6	57150.3
312	-5019.99	-4691.04	-5829.99	-699.123	-1336.12	1013.94	10604.4	25289.6	31539.8	43074	51220.1	49177.4	41102.4	58417	49465.2	66885.7			312	-5370.27	-34.4806	4061.36	37528.6	85955	119927	143478	160062	177640			312	-4339.26	-5047.81	20055.4	47042	84473.6	87007.4	106384	119929	137997		312	-1792.77	-416.131	4236.3	23766.1	32817.1	58702	68241.2
311.5	-5442.72	-4535.77	-5278.56	-1788.34	-3392.27	3118.1	15382	28423	36121.4	51727.6	61205.6	59120	52262.3	67247	59280.7	76612.4			311.5	-4266.19	1515.45	5457.54	43635.8	100190	138942	167209	187340	206906			311.5	-3649.08	-4190.13	23630.8	55949.4	98197.6	104255	122121	138275	158165		311.5	-1796.63	1048.91	7306.14	26835.2	41020.8	68661.4	81754.3
311	-3497.35	-4356.41	-5815.03	-2187.47	-1864.37	4694.74	19822.3	32249.4	41392.8	60349.4	71906.4	71414	66049.3	79981.4	71012.9	88571.8			311	-3521.26	2030.92	6742.99	50956.2	116073	160587	192818	216879	239427			311	-2790.08	-2070.08	28692.6	66824	113725	121702	140268	158456	177669		311	-653.462	603.737	8965.62	29740	48522.2	77724.4	96124.7
310.5	-1059.17	-4845.19	-5846.71	-1846.39	-1820.58	4950.95	25006.7	37058.2	47003.4	70502.9	83503.5	85751.8	80415.4	92642.2	85985.5	101809			310.5	-4424.13	1782.54	8762.11	57461.9	131730	184146	220812	247749	273293			310.5	-2481.57	-2112.94	31147.4	76441.8	130653	139782	158083	178537	198313		310.5	213.069	1128.89	9980.18	33774.3	56423.6	89268.7	109799
310	-945.463	-7402.98	-5531.58	-2421.69	-2453.13	4797.7	28173.8	41308	53574.9	77174.4	95291.1	101392	94601.4	109120	100503	116330			310	-4971.24	1579.85	10271.8	64455.9	150300	210286	251209	282857	311075			310	-2755.57	-1517.54	34443.5	86105.2	149597	158568	179368	200928	221463		310	278.635	317.73	10164.3	38467.7	63546.2	102187	123198
309.5	-1762.09	-8759	-5889.93	-5167.55	-3441.14	5501.63	30005.3	45765.1	60765	84322.5	109026	116383	109753	128118	115561	130533			309.5	-4870.16	2013.1	11643.2	72124.6	170108	241158	286281	320509	350452			309.5	-2876.57	-1225.63	38267.4	97375.3	169369	178675	202103	224527	247930		309.5	-766.898	644.045	10415.5	45351.8	71096.6	117595	138390
309	-239.289	-8182.43	-5935.87	-3721.87	-1436.81	6568.32	34103.3	53411.3	70907.5	97247.6	123221	133342	127481	150369	135896	150503			309	-3864.41	2659.44	13146.4	80962.9	193126	274338	322731	361911	394831			309	-2572.31	455.466	42937.2	109688	188958	200705	226689	250115	275481		309	-2644.73	231.755	11028.3	51929.6	80695.3	132835	155085
308.5	-670.743	-8100.71	-5200.86	-2772.92	-1653.56	6869.32	38488.8	60702	81671.6	108242	138002	150648	144997	172292	156384	172587			308.5	-2412.54	4471.56	15596.9	92547.8	218153	309775	362766	405513	441460			308.5	-2205.98	1713.46	49316.1	123853	209816	225933	253021	277363	303114		308.5	-2195.43	772.17	14322.9	60131	90117.8	149761	175353
308	-2602.75	-7416.57	-4269.91	-2053.21	-1549.89	4550.32	43393.4	66965.4	91714.5	121844	153846	168548	162145	192688	176182	193189			308	-1212.01	5601.46	19201.2	104300	244429	345529	403960	451915	491483			308	-1474.49	3343.26	54543.3	137797	230526	251153	279186	305736	329502		308	-1742.91	2193.03	16593.8	64978.3	101323	166816	195555
307.5	-2619.84	-6324.8	-2178.06	-1310.43	-2199.18	6489.95	48460.4	76559.6	102801	139656	172802	189408	182424	217071	197979	217569			307.5	-369.431	7230.1	23514.5	116231	271294	382272	446783	499527	542833			307.5	-1432.91	2925.87	60756.1	151747	252545	277139	306755	335014	358250		307.5	282.207	1899.41	17371.8	70413	112308	184353	216559
307	-4890.32	-5766.75	-2487.32	-218.333	-501.004	6918.54	52732.5	84296.7	112094	155544	193419	209979	206118	240998	221005	241997			307	1939.58	8773.01	28103.5	128166	299078	422429	493558	549673	596208			307	-1090.56	4623.22	67317.6	166871	275007	304256	334874	364464	388400		307	749.493	-219.168	16619	76390.4	124079	203013	236405
306.5	-4625.58	-3788.7	-2236.51	-590.867	2245.62	9090.84	58909.2	94198.2	123695	172537	211044	229859	229528	263563	243824	265153			306.5	2907.18	10498.6	31461.3	139823	327868	463185	540160	600532	650867			306.5	-616.105	5915.64	73570.3	181209	298035	329986	363927	392804	417913		306.5	2035.69	-465.801	18290.1	84205.7	136380	221679	257175
306	-2848.6	-535.524	-741.304	2270.7	3144.47	9184.64	65493.1	102493	135843	190668	230720	251897	253438	285276	268622	289316			306	5102.1	12874.3	34699	151692	358185	505327	589116	652903	707340			306	14.7712	7680.03	79616.6	196383	322382	358268	391974	422636	449617		306	2909.78	1976.15	22932.2	91222.8	149205	239792	279923
305.5	-2092.41	1693.69	-207.477	3948.43	4001.96	11079.3	70977.6	112108	147035	205962	249516	274219	277727	307793	291686	312879			305.5	7231.77	15960	38799.8	164387	389387	547795	636941	705796	765053			305.5	1683.59	10598.7	85377	209935	346805	384092	420094	452081	480977		305.5	4437.59	5963.55	28119	98828.4	161578	256944	302803
305	-320.463	3784.09	915.191	4163.21	6890.09	14151	76782.4	125288	157870	223930	268531	296437	304293	331723	315600	335666			305	11186.1	19517.6	44601.3	178706	420631	591563	685467	759990	821598			305	3659.04	13502.8	91927.2	225787	371675	411380	447938	481435	512970		305	5807.99	9270.72	31718.1	106215	175226	274724	326943
304.5	1152.04	6031.92	4602.16	6736.34	9796.81	16995.1	83855.6	135763	170650	239127	288316	319214	329716	355997	341944	363138			304.5	15667.6	23945.3	51149.9	195192	452544	634762	734894	815289	879947			304.5	5941.71	16086	99813.2	242119	396273	437905	477047	510896	542221		304.5	7946.8	10976.7	34616.9	114820	188182	292735	349711
304	5074.46	9130.22	7500.84	8539.88	14934.9	19585.3	91984.3	145028	184486	251966	307654	339934	353929	380457	368891	388498			304	20182.1	27997.5	57961.4	210537	485289	678467	785516	870330	938045			304	8584.67	19523.2	107790	258825	420696	465043	505014	539959	570823		304	8286.07	10546.2	36644.2	123267	199536	312220	369110
303.5	9991.92	14228.4	11603.7	11635.7	18378	23112.2	100620	157482	199181	269052	329058	364053	380069	406060	397423	416562			303.5	24690.6	31723.5	64325.6	226939	517415	721907	834274	925199	995824			303.5	10376.1	22157	114429	273487	444921	490772	533478	567905	598584		303.5	8709.48	10674.5	40003.3	131844	211311	332504	388070
303	15585.6	16132.4	16897.4	14965.9	23643.6	26453.3	108054	167530	210753	285287	349145	388171	404271	431163	424647	443300			303	30430.5	37035.7	72667.6	243082	551666	766006	884302	980420	1050000			303	12725.9	26534.7	123787	288217	469665	516518	561016	596609	628940		303	9801.4	11571	42480.8	139992	222969	354047	406188
302.5	20420.2	19375.2	23322.5	19184.3	31049.8	33014.8	119992	181220	226669	303387	373387	412237	430671	458352	451961	469749			302.5	36389.4	44552.2	81559.2	261393	585370	812404	934333	1030000	1110000			302.5	16108.6	30079.6	131987	303590	494118	542311	588236	625584	658686		302.5	12119.8	13912.9	46893.2	147573	236578	374739	428398
302	26578.4	23041.6	27657	24922.4	35985.5	40199	129917	192987	241016	319590	397515	436198	456079	484926	480462	497553			302	44224.6	53445.1	92256.3	278194	619661	858442	985332	1090000	1170000			302	19707.6	34321.9	140623	319741	518839	569051	615906	655775	688032		302	15429.3	17584.3	51668.9	156292	249940	393249	449668
301.5	30425.2	24530.9	30160	28919.1	37723.8	45732.6	138690	202825	254482	335968	420064	459096	480875	510044	506249	524698			301.5	52303.8	63355	102957	296188	653192	904035	1040000	1140000	1230000			301.5	24064.2	38324.3	148563	336350	542485	596236	644581	684553	717583		301.5	16360.2	18930.9	56210.5	165317	263949	410869	471171
301	34945.2	27913.7	31081.1	31979	39732.5	53291.1	147162	215573	266610	352074	445207	481550	505168	537115	529881	549597			301	59802	70148.4	113035	312876	686708	948055	1090000	1200000	1290000			301	26883.5	40270.2	155720	351181	565137	622524	672328	711009	746293		301	16839	22512.8	60064.5	173974	276123	428126	491733
300.5	41057.7	32645.3	37075	41716.5	46398.1	64113.4	159295	229736	282191	375809	471915	510779	532513	565022	556525	580888			300.5	68997.6	78298	124333	331795	722498	993993	1140000	1250000	1340000			300.5	31136.7	44672.6	165045	368198	588853	649406	701612	739526	775593		300.5	19201.5	26463.4	64863	184281	291148	447898	515335
300	46012.3	39629.4	43425.6	49059.6	52346	74909.3	171445	244001	297419	394406	496917	538573	559946	594299	584627	610028			300	80147.4	88964.9	137604	353811	760725	1040000	1190000	1310000	1400000			300	36662.9	50873.5	177130	387293	614928	678314	731470	771164	807614		300	24749.7	32683.2	71212.6	195741	306730	470096	540192
299.5	55034	49455.1	49925.1	58584.2	59510.2	84877.2	184002	259438	314621	415774	524714	568763	588730	625730	614084	640169			299.5	93775.1	103651	153113	377853	801151	1100000	1250000	1370000	1470000			299.5	44245.9	59689.4	188817	407057	642933	709140	763121	806090	841007		299.5	29579.4	36432.5	75046	209368	321314	493698	563628
299	61439.7	58911.4	58052	65161.4	65977.9	94009.3	194758	275283	328536	438714	550531	596932	618177	656190	643686	669638			299	109261	120298	170267	404562	842935	1150000	1300000	1430000	1530000			299	52094.6	70016.5	202364	428522	672468	740721	795313	840818	876100		299	34675.6	40142.3	81271.7	221593	337004	514846	586673
298.5	67955.2	69216.3	66410.8	74387.9	76624.8	102299	206910	291282	346986	461461	575170	624959	648742	684953	672097	698810			298.5	126559	138237	189404	432898	885615	1200000	1360000	1500000	1600000			298.5	61453.3	80067.2	215493	449943	701719	772926	828048	875107	910220		298.5	38025.6	43036.6	86102.8	233159	351627	537251	609049
298	78843.8	80364.6	76889.6	84976.4	88844.6	112513	222484	307164	365955	484978	600263	654364	678793	713357	702122	727262			298	145180	154939	209716	461474	929480	1250000	1420000	1560000	1660000			298	71796.5	90944.8	230237	471626	731675	805744	859951	908260	943710		298	43677.9	49591.3	94761.7	244652	368517	558151	634085
297.5	94086.6	94508	93654.5	97299.3	102285	125014	238935	327482	389323	510301	624709	684828	711393	744410	734100	758088			297.5	166169	175204	231951	490105	973990	1310000	1490000	1620000	1730000			297.5	83296.8	102899	246164	494691	762472	839578	893030	942138	977240		297.5	52207.3	57172.5	106563	259604	387545	581448	661728
297	108645	106353	105716	108648	113280	136304	254993	345255	410273	531908	649822	710422	740536	770092	765040	784789			297	187521	195651	254917	519810	1020000	1370000	1540000	1680000	1790000			297	93747.1	113370	262239	516486	792472	871214	926303	974469	1010000		297	60679.9	67863.4	119226	276169	406557	606660	688844
296.5	123738	119739	120725	124248	128038	151605	272478	365105	433203	557038	675907	735347	767676	795090	793109	813903			296.5	211961	219798	280240	551691	1060000	1420000	1600000	1740000	1850000			296.5	105222	126385	279370	540679	822958	902947	960115	1010000	1040000		296.5	68974.7	75551.6	127417	292328	424402	629039	713507
296	139405	133703	137605	137446	143793	167193	291263	384189	456053	579116	698917	761061	797050	820825	820656	844029			296	238987	246755	308187	587554	1110000	1470000	1650000	1800000	1910000			296	119760	142114	297492	565942	853725	933702	993810	1040000	1080000		296	78479.9	84561.6	138103	306530	442053	653840	737080
295.5	159067	149008	155759	155658	160595	185236	311720	404390	479474	602124	724064	787974	823839	846699	848200	874112			295.5	267830	276106	337937	624525	1160000	1520000	1710000	1860000	1970000			295.5	135604	158695	316872	590375	884549	966023	1030000	1070000	1110000		295.5	90765.8	96824.9	148629	319851	462135	675001	762066
295	180395	168434	178467	175468	179153	205000	332943	429121	501064	627274	751194	815619	852247	875157	879272	900637			295	299762	308582	369413	661175	1200000	1580000	1760000	1910000	2030000			295	153231	177011	336988	614828	915218	997681	1060000	1110000	1150000		295	105522	112172	164560	334905	483708	699101	787514
294.5	200484	189716	197330	195606	199813	225150	353655	452799	522190	652485	776791	841561	876928	902190	906540	924125			294.5	332763	342310	402987	697713	1250000	1620000	1810000	1960000	2080000			294.5	170896	194897	358398	639642	944809	1030000	1090000	1140000	1180000		294.5	119509	125677	178702	354209	501520	721396	809964
294	221327	211747	217284	217214	222809	246106	376201	476057	544702	676467	802182	865324	900729	927352	931277	949440			294	369505	379537	440352	737782	1290000	1670000	1860000	2010000	2130000			294	192140	215537	382797	665837	975747	1060000	1120000	1170000	1210000		294	133204	140438	193837	375416	521454	745091	832113
293.5	242500	235433	240629	239642	246535	270304	399457	500446	568387	702395	824881	892363	924448	955969	957510	975068			293.5	407876	416460	478817	779884	1340000	1720000	1910000	2060000	2170000			293.5	214347	235927	406386	692625	1010000	1090000	1150000	1200000	1230000		293.5	149116	155354	211644	396903	541507	769184	855212
293	264041	255401	262265	260421	269599	291756	421176	523176	590719	723550	845813	917245	945851	980899	982441	998414			293	449207	456707	520392	823704	1380000	1760000	1960000	2110000	2220000			293	237896	259369	431346	720430	1040000	1120000	1180000	1230000	1260000		293	167096	175987	231883	419082	563604	794237	877837
292.5	288396	281798	287810	285231	292448	318016	446802	547388	614363	747677	871833	940188	968584	1000000	1010000	1020000			292.5	492565	498613	563912	866876	1420000	1810000	2000000	2160000	2270000			292.5	262519	284173	456478	749047	1070000	1150000	1210000	1260000	1290000		292.5	188388	197962	254778	441261	588296	817587	901221
292	312578	309442	313376	313333	318077	344526	471840	573417	637549	770635	895438	963399	991612	1030000	1030000	1040000			292	536710	541486	607626	909473	1470000	1850000	2040000	2200000	2310000			292	286510	308408	480659	777288	1090000	1180000	1240000	1280000	1320000		292	208265	219457	275003	465785	609198	842427	920111
291.5	339316	333928	340116	339688	342892	369895	495345	597181	662385	793045	916175	984702	1010000	1050000	1050000	1070000			291.5	580294	586278	651807	952203	1510000	1900000	2080000	2240000	2350000			291.5	311770	334647	506484	805015	1120000	1210000	1270000	1310000	1340000		291.5	230594	241863	296782	488540	630560	864484	942106
291	364964	361495	371545	369330	369094	394972	517365	621136	688634	812950	942608	1010000	1030000	1060000	1070000	1090000			291	626407	630968	694962	996522	1550000	1940000	2120000	2270000	2380000			291	338501	359901	533393	832811	1150000	1240000	1300000	1330000	1370000		291	251216	262544	317271	510136	650321	888049	964768
290.5	389345	386184	397551	395824	392105	420313	538554	643023	713844	832250	962833	1030000	1050000	1080000	1080000	1100000			290.5	672818	678435	742552	1040000	1600000	1980000	2160000	2310000	2420000			290.5	366409	388556	562594	861335	1180000	1270000	1320000	1360000	1390000		290.5	274498	283533	337809	533398	669912	910808	986331
290	417134	411288	424948	423446	415013	443374	562673	663361	734379	848658	982841	1040000	1070000	1090000	1100000	1110000			290	723674	727762	792342	1090000	1640000	2020000	2200000	2350000	2450000			290	396917	418412	593861	893645	1210000	1300000	1350000	1390000	1420000		290	297177	306582	358717	558617	691027	934138	1010000
289.5	448043	439868	452013	452517	443518	468162	585307	687683	755436	869345	1000000	1050000	1080000	1110000	1110000	1120000			289.5	772986	775194	842092	1130000	1680000	2050000	2240000	2380000	2480000			289.5	426414	448469	623107	924372	1240000	1330000	1380000	1420000	1450000		289.5	319501	329168	381569	583026	711580	954411	1030000
289	474826	464574	476691	479132	469286	493983	607275	708976	777131	888117	1010000	1070000	1100000	1120000	1120000	1140000			289	820806	822499	887174	1180000	1710000	2080000	2270000	2410000	2510000			289	454641	477066	650335	952219	1270000	1350000	1410000	1450000	1480000		289	340230	351588	404154	606473	731156	972819	1040000
288.5	501219	487069	499953	500850	494830	515075	629081	725925	796839	902107	1030000	1080000	1100000	1130000	1130000	1150000			288.5	864011	867216	929430	1210000	1740000	2110000	2290000	2430000	2530000			288.5	480398	502542	676610	977165	1300000	1380000	1430000	1470000	1500000		288.5	361459	372420	426262	625859	749986	989237	1060000
288	522393	509395	516546	522597	518732	535616	648159	740332	810710	912933	1030000	1080000	1110000	1130000	1140000	1150000			288	906891	908490	970780	1250000	1780000	2140000	2310000	2450000	2550000			288	504837	526998	700241	999804	1320000	1400000	1450000	1490000	1510000		288	383955	394045	448454	644837	768328	1010000	1070000
287.5	546463	532037	538737	547949	540581	559184	668243	754044	820585	926367	1030000	1090000	1110000	1140000	1140000	1160000			287.5	946669	950316	1010000	1280000	1800000	2160000	2330000	2470000	2560000			287.5	529428	549297	721490	1020000	1340000	1410000	1470000	1500000	1530000		287.5	407152	416536	469998	664310	787820	1020000	1080000
287	570760	555813	562832	571970	565540	582224	686751	772264	831206	936983	1040000	1090000	1110000	1150000	1140000	1160000			287	985985	988219	1050000	1320000	1830000	2180000	2350000	2480000	2570000			287	555021	573685	743189	1040000	1360000	1430000	1490000	1520000	1540000		287	430745	436238	488945	685137	802110	1040000	1090000
286.5	592182	579955	586291	594114	586612	605603	704039	787527	841769	942104	1040000	1090000	1110000	1150000	1130000	1160000			286.5	1020000	1030000	1080000	1350000	1850000	2190000	2350000	2490000	2580000			286.5	578538	598381	763286	1060000	1370000	1450000	1500000	1530000	1550000		286.5	450018	454212	506772	703918	813808	1050000	1100000
286	614547	601306	610527	617297	608200	627278	720964	802392	851452	944453	1040000	1090000	1110000	1150000	1130000	1160000			286	1060000	1060000	1120000	1370000	1860000	2200000	2360000	2490000	2580000			286	599622	618882	784877	1080000	1390000	1460000	1510000	1540000	1560000		286	468351	468583	523479	717857	821593	1060000	1100000
285.5	634538	619921	633128	635787	630228	645237	737335	809777	858744	946973	1040000	1090000	1110000	1140000	1120000	1150000			285.5	1090000	1090000	1140000	1390000	1860000	2200000	2360000	2480000	2570000			285.5	618441	637172	804827	1090000	1400000	1470000	1520000	1540000	1570000		285.5	483780	484508	539700	731210	827981	1060000	1100000
285	653823	639311	655616	653955	646515	664141	751576	817343	862681	953285	1040000	1080000	1100000	1140000	1110000	1140000			285	1130000	1120000	1170000	1420000	1870000	2190000	2350000	2480000	2550000			285	637103	653476	823319	1100000	1400000	1470000	1520000	1550000	1570000		285	497755	500560	556026	742555	835990	1060000	1110000
284.5	672312	654322	674966	670928	661900	679959	760935	820636	865937	954793	1040000	1070000	1090000	1130000	1090000	1120000			284.5	1150000	1150000	1200000	1430000	1870000	2180000	2330000	2460000	2530000			284.5	655692	670306	837107	1110000	1400000	1470000	1520000	1540000	1560000		284.5	513614	516696	568599	753803	841717	1060000	1100000
284	687072	665414	685804	681589	673641	689921	766832	823521	866136	948593	1020000	1050000	1070000	1110000	1070000	1100000			284	1180000	1180000	1220000	1450000	1870000	2170000	2310000	2430000	2500000			284	672229	687855	852079	1120000	1400000	1470000	1510000	1530000	1550000		284	528277	530638	580211	762014	849085	1060000	1100000
283.5	700214	678736	697878	694249	687072	699269	773127	823453	863699	941522	1010000	1030000	1050000	1090000	1050000	1080000			283.5	1200000	1200000	1240000	1450000	1860000	2150000	2280000	2390000	2450000			283.5	687280	700717	862174	1120000	1400000	1460000	1500000	1520000	1530000		283.5	542507	544090	591076	768976	849798	1050000	1080000
283	710333	687001	702314	703235	696440	706357	774476	821502	859116	936877	994044	1010000	1030000	1070000	1030000	1050000			283	1220000	1220000	1260000	1470000	1840000	2120000	2250000	2350000	2400000			283	702144	715245	869116	1120000	1390000	1450000	1480000	1490000	1510000		283	554660	556152	600748	774249	843637	1040000	1060000
282.5	716924	698588	708425	711739	702408	717790	770266	817042	852702	928367	975479	986808	1000000	1050000	1010000	1030000			282.5	1250000	1230000	1270000	1470000	1820000	2080000	2210000	2290000	2350000			282.5	715240	726613	875708	1120000	1380000	1430000	1460000	1470000	1480000		282.5	565968	565675	608520	776312	837233	1020000	1040000
282	724402	705375	710996	717021	709646	725900	762336	817033	845022	914981	953203	958819	969765	1020000	976607	999505			282	1260000	1250000	1290000	1480000	1800000	2030000	2160000	2240000	2290000			282	728407	740166	877962	1110000	1350000	1400000	1430000	1440000	1450000		282	575620	574859	612978	772849	826158	999698	1010000
281.5	728995	713525	714910	722445	717893	731014	758401	813073	832394	893391	933264	933207	940285	987363	941593	970001			281.5	1280000	1270000	1300000	1470000	1770000	1980000	2100000	2160000	2220000			281.5	738118	751212	881342	1100000	1330000	1360000	1400000	1400000	1420000		281.5	582385	581251	617735	766562	816796	980141	981816
281	737047	721519	720331	723012	724312	737416	752867	807827	819023	873717	909320	906902	906407	952099	910568	941157			281	1290000	1280000	1310000	1460000	1730000	1920000	2020000	2080000	2140000			281	745599	759679	879262	1090000	1300000	1330000	1350000	1360000	1370000		281	590425	591233	622664	761788	805130	948834	950840
280.5	740785	725270	727417	723595	728321	742991	751541	798324	807308	856644	887980	879983	876795	921106	880096	908400			280.5	1290000	1290000	1310000	1440000	1680000	1850000	1930000	1990000	2040000			280.5	748441	763314	874505	1070000	1260000	1290000	1310000	1310000	1320000		280.5	595618	598624	625306	755177	786155	917580	913625
280	741835	732449	736722	724115	731788	748101	741418	788704	795128	837580	855707	847944	839933	887474	844631	870436			280	1300000	1300000	1330000	1430000	1640000	1780000	1850000	1910000	1930000			280	750239	766688	865278	1050000	1220000	1250000	1250000	1260000	1260000		280	599130	604045	626814	744846	764846	882988	873466
279.5	741976	736051	745035	723196	734410	747550	734846	774645	780667	817961	827930	819373	807991	852787	804280	834123			279.5	1300000	1310000	1330000	1410000	1590000	1700000	1760000	1810000	1820000			279.5	754573	770394	857935	1020000	1170000	1200000	1200000	1200000	1200000		279.5	599886	608227	628830	734401	740422	846428	830795
279	741868	736078	749500	727406	735923	745983	731871	760206	759693	795642	800678	791613	774260	813151	766330	796201			279	1300000	1310000	1320000	1400000	1530000	1620000	1670000	1710000	1720000			279	759720	775452	852176	993975	1130000	1150000	1150000	1140000	1140000		279	599406	610276	630254	716815	716354	814065	786155
278.5	740817	736653	750310	730253	735993	746807	729129	741723	742481	770824	766658	760413	738035	779922	732844	758871			278.5	1310000	1310000	1310000	1370000	1480000	1540000	1580000	1610000	1610000			278.5	766151	774906	845382	968246	1080000	1090000	1090000	1080000	1080000		278.5	604952	609599	629330	704435	690488	775654	741202
278	738226	737152	744293	733930	734817	745081	724584	726573	726539	747539	732786	724765	704972	747108	696098	719598			278	1300000	1300000	1310000	1340000	1420000	1460000	1480000	1490000	1500000			278	766619	771635	833848	943633	1030000	1030000	1040000	1010000	1010000		278	608889	611685	626790	690063	661085	737537	691569
277.5	735587	737136	743221	734088	729449	740513	716212	712816	710159	724077	700621	695245	666265	711137	663371	676489			277.5	1300000	1300000	1290000	1310000	1360000	1380000	1370000	1380000	1380000			277.5	765932	762234	820754	912719	982811	975970	973141	949733	942205		277.5	610330	607180	618278	677716	632913	692369	643424
277	735416	733228	734586	732076	719676	732630	705353	695745	690248	695587	665478	658638	623605	674977	624956	636251			277	1290000	1290000	1270000	1280000	1280000	1280000	1260000	1270000	1250000			277	758219	752865	804817	878537	926992	914815	906215	882395	872028		277	610867	602826	606906	658518	598327	640102	595306
276.5	729092	723925	722054	726665	710999	717034	696951	678249	667234	668181	630829	617723	583429	638725	582748	598376			276.5	1280000	1280000	1250000	1260000	1200000	1190000	1160000	1160000	1120000			276.5	753401	742759	786640	843670	871241	852716	842090	817905	803609		276.5	606543	597098	599330	633605	567317	589227	547103
276	717504	715546	707326	714746	700453	703253	677248	659622	641850	638155	586811	575313	533457	596879	536890	553151			276	1270000	1260000	1230000	1220000	1130000	1090000	1050000	1050000	1010000			276	743251	738525	768737	808485	818808	788464	775710	751260	736987		276	606077	591659	588938	610227	537802	545312	495412
275.5	708782	703237	693396	703885	692625	690721	656042	645331	620032	606670	549177	533906	491091	557723	495478	510262			275.5	1250000	1230000	1210000	1180000	1060000	1000000	953337	932748	886065			275.5	737452	734291	748768	773353	765514	729166	711488	682191	665432		275.5	593071	586339	580844	587555	504102	500120	438292
275	698570	691829	685211	691155	679775	676588	633741	620426	599842	573042	513856	495331	446751	512174	451381	464876			275	1220000	1220000	1190000	1140000	1000000	911543	851237	795661	767247			275	726406	725364	731693	732678	708687	668685	643802	611353	592248		275	583218	574443	571835	570991	471723	456156	381468
274.5	687832	679545	677248	675638	665247	662295	612440	600322	581132	543473	479248	458288	402325	471181	407295	427788			274.5	1200000	1200000	1160000	1100000	938245	812955	741310	673513	648632			274.5	713021	714791	714494	692022	649164	608199	577976	539863	520334		274.5	576917	561976	557063	542584	437265	404355	325335
274	674466	658116	656509	660816	649478	641707	589334	574519	553414	509552	442041	413096	357289	426329	361409	380124			274	1180000	1180000	1130000	1060000	865928	724736	642154	557934	524703			274	703672	697236	692417	649000	589399	543705	513608	470893	452935		274	565672	550309	544534	509904	402596	355265	274821
273.5	655537	646606	641451	644496	634115	621417	567950	549579	531413	476492	404581	375498	312019	387536	317514	335201			273.5	1150000	1140000	1100000	1010000	791844	622169	551070	454618	411156			273.5	691074	678961	665681	607526	532710	478079	443256	406317	389261		273.5	552733	535517	519616	472601	367954	303995	226244
273	638028	627913	622058	623730	612999	604169	542251	517793	501636	440757	375504	336830	268144	344744	277744	288113			273	1120000	1120000	1070000	960857	717701	527674	463461	351687	296326			273	676943	661977	639836	568899	482714	417767	380610	341391	326453		273	531153	524107	497828	437149	331628	258054	178429
272.5	620107	610752	598175	603033	586770	576979	514244	479875	472206	403011	340365	288330	230998	301052	234290	239628			272.5	1080000	1080000	1020000	899364	658194	425783	378580	242775	180872			272.5	659606	643129	613880	527981	431103	356662	317134	277252	259156		272.5	510215	510831	477380	408845	295261	211385	126931
272	599438	594218	579065	577797	563444	548644	488014	450759	439141	370828	304308	247460	195913	257489	194350	194196			272	1040000	1030000	981194	852799	593202	331620	263376	141793	64320.3			272	641184	627340	588212	483874	373093	293353	259932	212297	193527		272	497181	496988	458612	380810	256649	163151	79883.7
271.5	572720	570046	555708	549264	527232	518262	457445	419393	400336	332118	263546	200029	157750	209096	154838	151147			271.5	1010000	975255	944133	792471	517912	246626	159676	40501.2	-51845.4			271.5	624638	611357	557869	441642	315675	235495	197507	154318	127029		271.5	478377	474286	439694	351403	217736	115258	30545.4
271	540198	541648	521326	522890	502640	491461	429455	381250	362715	296889	218841	159456	117044	162450	109213	107858			271	980913	921061	920494	740633	446146	169759	56380.9	-60235.2	-169196			271	602027	592694	529534	399355	256780	182985	140832	93377.8	69014		271	462763	454066	416783	321257	182282	71315.8	-16739.7
270.5	509496	508168	499068	495574	476212	466380	394052	345055	328050	257805	179738	118534	81648.5	117262	67837.3	66753.5			270.5	940891	886865	884025	699051	379281	96222.2	-20157.9	-130409	-265708			270.5	577263	564356	494460	364535	208437	132558	86733.6	38819.4	11083.4		270.5	446349	432686	394794	290700	153026	29942.6	-65163.5
270	479867	478268	478427	471214	449156	442650	358885	309776	290546	217659	140051	77432.3	50054.8	66922.9	25537.7	27254.6			270	891985	846341	839852	649283	296885	22605.8	-92132.1	-212611	-350119			270	548540	532240	466905	332131	161930	83454	35881.3	-13223.2	-43820.2		270	427669	416296	371875	262760	125507	-6653.56	-105412
269.5	450492	439194	456983	446828	415551	413288	324246	285116	255886	178325	95083.1	37097.7	12684.3	19608.6	-14400.6	-9792.33			269.5	852620	821678	793483	612078	226390	-31157.5	-164586	-277759	-426470			269.5	520571	504440	436306	292961	115792	23034.6	-9808.2	-63576.4	-91937.6		269.5	400356	391087	350121	229895	100754	-46701.5	-139040
269	425044	402244	425307	412924	393126	386292	296880	250815	213756	140240	49233	370.745	-27112.5	-20956.5	-58389	-47297.1			269	810617	797329	760363	555216	150043	-101642	-222509	-361853	-501248			269	498254	480891	406523	257819	73296	-29420.6	-58497.7	-110696	-135730		269	368036	366863	325997	201002	66615.2	-82505	-175254
268.5	397520	364942	394270	386686	363728	356149	264580	220229	180199	109630	9480.13	-37621.6	-64365.3	-62029.6	-102565	-86430.8			268.5	768355	751635	718867	508833	103251	-154053	-282103	-441072	-555379			268.5	473523	461983	382342	215497	29083.9	-75187.7	-100530	-158322	-173808		268.5	339981	340372	301228	175122	43268.5	-115916	-210748
268	367764	335876	364688	357134	341061	324852	230940	187299	142716	79177.4	-32565.1	-74409.3	-105827	-97959.8	-148181	-127264			268	698830	698804	657350	462140	59212.1	-214936	-335959	-519203	-624654			268	451527	438077	350469	186077	-13822.9	-109793	-142748	-194266	-208077		268	319091	320423	282859	146042	4010.37	-146984	-247189
267.5	338303	303148	338833	327509	308724	293286	197988	156038	102420	45113.6	-73063.3	-117917	-145604	-137249	-185174	-171671			267.5	638233	624147	605227	407411	16373.3	-265220	-398301	-583530	-681207			267.5	422225	413965	317153	151981	-51185.3	-139661	-180223	-221271	-241762		267.5	301655	297433	258726	114212	-25612.1	-178730	-270716
267	311895	271995	299447	289104	274375	261199	166687	122351	57930.5	13176.9	-111667	-163546	-186517	-181904	-221243	-209207			267	587958	569497	557089	360058	-23889.1	-312713	-459550	-630706	-737884			267	395512	384969	284625	128014	-82973.5	-169726	-211588	-245904	-268239		267	288154	274123	241765	84609	-50475.3	-209330	-292409
266.5	280708	236149	255962	248943	238295	226462	129167	78252.2	23368.7	-26172	-155249	-201624	-229524	-220625	-263806	-246410			266.5	559166	529904	500952	319007	-71393.1	-355261	-517092	-669244	-778659			266.5	368107	357147	262894	92789.1	-104226	-196477	-240156	-272635	-301826		266.5	269769	246749	212417	58557.8	-67112.1	-235852	-308581
266	238173	205257	216607	212947	204559	190114	95701.5	36939	-7369.38	-65277.7	-200857	-238967	-270748	-260723	-303270	-281985			266	528795	503660	458772	299425	-102140	-398596	-559137	-699888	-791769			266	339905	326708	239083	73601.6	-120003	-219007	-265170	-303057	-330925		266	247381	221968	191413	34197.1	-82733	-263813	-330539
265.5	199923	174574	178775	179964	165907	159720	58753.7	-847.233	-39293.8	-105416	-229604	-278950	-310818	-299151	-337932	-311716			265.5	486246	464529	410821	276648	-129955	-441394	-583091	-729615	-809468			265.5	320289	303201	214141	51195.8	-140868	-238275	-285756	-335122	-352359		265.5	223852	201469	164612	14536.9	-109254	-287557	-347790
265	159076	131282	130469	138505	124276	122925	19002.3	-39006.2	-82296.5	-152697	-262470	-320565	-352219	-338832	-374983	-350768			265	447795	408450	372460	215891	-170512	-470629	-600293	-747489	-826002			265	296249	275896	189184	31311.8	-162328	-257965	-307396	-353961	-374438		265	194697	181575	139434	-2.51366	-132063	-306562	-366906
264.5	111122	85463.8	88674.2	89484.9	78971.6	79131.6	-28082	-87997.7	-125232	-205824	-292694	-362015	-388908	-382346	-414640	-386355			264.5	394874	352293	326535	153394	-213671	-503784	-609311	-776726	-849164			264.5	274263	251427	170256	4322.59	-190043	-276803	-327083	-365779	-389175		264.5	172040	161625	117677	-8761.96	-157410	-325806	-384754
264	60452.6	39757.9	41562.7	36910.3	35396.7	33763.5	-80356.9	-138743	-161517	-258220	-329745	-401702	-428593	-423982	-456244	-423960			264	346135	339632	260738	108494	-252369	-529682	-618802	-799361	-876237			264	247979	233437	146380	-23830.8	-216156	-298545	-347938	-372120	-401339		264	149381	138314	87473.3	-28136.5	-178749	-342660	-392655
263.5	1416.14	-5705.2	-4528	-5982.2	1623.36	-10640.3	-125973	-178782	-198477	-303953	-377256	-432569	-467491	-458302	-488807	-461295			263.5	278645	322871	223833	73175	-277525	-557145	-640717	-827830	-902903			263.5	218915	210844	120112	-48358.3	-236536	-313735	-363094	-386328	-416926		263.5	129139	116134	70347.2	-52980.2	-200024	-347972	-405232
263	-47663.6	-53954.5	-50818	-50290	-37874.1	-53293.1	-169408	-216420	-249514	-341962	-415268	-472903	-506504	-496861	-517730	-500544			263	231478	279509	189128	58679.5	-300336	-576581	-669528	-831473	-903042			263	192586	189257	95246.3	-73162.7	-253524	-325874	-372751	-400243	-425742		263	109731	96003	55942.7	-82976.4	-222927	-355830	-410968
262.5	-86510.8	-100051	-99698.6	-102224	-90728.9	-103400	-216619	-254665	-299582	-379617	-453336	-509195	-542261	-530378	-552081	-544252			262.5	194229	208266	176149	5967.94	-323638	-587631	-703163	-826268	-905847			262.5	161618	162245	69883.8	-87938.5	-260223	-341202	-375309	-413738	-429257		262.5	85916.7	73032.8	38843.8	-105442	-233622	-354806	-421411
262	-139610	-156226	-138078	-158260	-144296	-151240	-259329	-300444	-340007	-423237	-500202	-542615	-573221	-560275	-588210	-582530			262	152676	146477	131516	-32134.8	-367816	-590279	-715588	-809071	-902191			262	130733	134432	43656.4	-108048	-276070	-357366	-386456	-423189	-431478		262	60990.8	50672	20399.6	-127792	-242663	-369983	-430216
261.5	-182480	-199181	-184135	-201021	-182935	-200039	-297174	-347736	-376148	-451731	-542300	-583072	-601459	-598793	-616000	-617736			261.5	96236.9	91825.8	91709.9	-87481.2	-376706	-589600	-726305	-806870	-904467			261.5	99291.7	98064.4	17235.6	-111497	-285569	-373132	-395949	-427467	-437101		261.5	39952.8	31268.7	-2985.46	-138114	-252943	-378675	-440438
261	-216139	-234740	-228204	-234347	-227655	-243974	-323347	-376886	-418794	-481568	-579125	-610096	-626575	-621613	-643875	-647741			261	53268.7	58419.4	35748.1	-124029	-402325	-596308	-733075	-809282	-907834			261	75847.7	63048.9	2428.97	-127796	-305621	-383442	-404894	-433422	-442196		261	23293.2	11772.5	-21435	-147888	-257207	-386609	-444342
260.5	-250545	-272561	-270413	-272957	-285604	-293702	-361288	-415301	-458958	-508107	-614547	-632285	-654211	-644379	-679952	-674603			260.5	29335.5	12418.7	-6953.62	-162632	-411614	-601534	-742919	-802545	-902991			260.5	54771.5	37359.3	-21403.3	-142348	-315876	-391820	-409908	-434698	-446699		260.5	5083.11	-9663.51	-43298.3	-160314	-263281	-387795	-446400
260	-290392	-311730	-307024	-323964	-335680	-344935	-394298	-459264	-493637	-541897	-640858	-653689	-684722	-668017	-715308	-696069			260	-6903.43	-8456.73	-58727.2	-188841	-419820	-611199	-738715	-800996	-892130			260	32489.4	11190.7	-44150.6	-169149	-323905	-396020	-407508	-441176	-441721		260	-15233.4	-30030.3	-62981.7	-172974	-265787	-389845	-450612
259.5	-332941	-357243	-346205	-369136	-375645	-386194	-430836	-497673	-518988	-573988	-661505	-678784	-708878	-690992	-742683	-719981			259.5	-24250.3	-55114.3	-98237.3	-222279	-426119	-619770	-734055	-810315	-873938			259.5	8927.37	-12076.4	-67029.4	-187743	-334108	-403309	-419453	-451146	-443765		259.5	-38434.2	-42867.6	-75120.9	-184744	-269800	-393946	-448373
259	-381659	-393138	-388277	-407682	-416858	-422262	-466064	-527486	-544391	-611642	-681654	-707586	-729769	-714598	-768860	-731312			259	-72027.8	-77500.3	-121506	-228336	-427017	-620558	-729679	-805607	-854959			259	-17376.8	-33310.7	-82867.7	-201541	-346134	-405551	-428465	-453629	-441668		259	-62293.9	-60593.9	-85929.8	-196915	-276724	-396119	-440034
258.5	-421760	-428995	-428872	-435787	-450451	-458383	-502431	-555045	-575130	-635702	-701760	-717601	-744646	-725033	-782942	-744776			258.5	-89077	-130047	-134046	-226051	-438390	-635714	-727409	-812053	-839275			258.5	-41962.4	-59658.7	-96367	-211557	-355455	-411421	-436183	-453721	-445232		258.5	-81410.4	-64649.2	-94735.6	-203859	-281338	-393523	-430694
258	-456579	-463828	-464039	-468814	-484967	-486184	-531180	-581610	-599085	-654463	-717146	-728775	-761462	-736125	-794297	-758727			258	-117255	-161794	-162527	-227810	-469757	-645971	-718830	-778900	-827441			258	-70997.4	-91304.3	-123461	-228333	-361846	-412814	-438196	-456375	-450847		258	-90763.5	-81134.3	-106640	-213915	-282384	-389503	-416876
257.5	-492719	-496514	-499062	-501429	-495667	-511306	-560624	-604141	-611979	-668841	-728887	-746018	-771796	-746412	-796816	-763880			257.5	-150710	-179759	-195773	-252023	-485297	-650184	-693950	-761659	-787597			257.5	-90795	-116538	-146427	-242689	-362812	-415829	-438112	-461382	-455072		257.5	-96409.9	-93987.3	-121106	-222935	-284191	-385911	-416299
257	-516541	-521943	-526026	-520930	-512683	-525887	-581226	-615972	-632331	-683316	-737903	-757694	-773646	-748282	-802499	-770791			257	-185353	-187139	-222199	-294705	-492428	-639404	-674280	-742073	-758597			257	-113153	-133689	-170808	-253017	-367356	-416454	-444038	-457994	-456677		257	-104737	-107538	-130704	-227563	-284348	-381575	-410842
256.5	-542959	-544416	-554850	-534343	-538821	-544964	-598729	-626194	-644704	-690393	-750637	-763320	-772396	-748741	-796269	-777890			256.5	-221822	-185090	-232334	-314506	-494577	-621171	-655387	-720502	-736041			256.5	-125623	-138712	-177942	-257927	-374098	-426465	-448052	-448719	-449896		256.5	-108802	-120080	-147365	-235103	-286874	-380381	-401894
256	-562385	-561015	-587018	-554589	-551025	-568758	-610819	-640863	-659281	-689660	-756903	-766063	-778999	-749011	-792641	-782088			256	-244506	-204584	-256473	-317175	-484987	-600354	-647588	-701198	-713645			256	-145640	-146148	-188351	-266468	-381997	-432742	-451536	-441217	-445407		256	-116795	-129572	-158686	-234624	-282680	-383729	-398802
255.5	-579805	-576190	-609150	-562930	-563715	-584105	-623767	-648178	-675082	-693325	-762284	-770642	-782879	-746631	-785659	-786954			255.5	-241958	-220268	-288607	-322862	-478794	-590205	-634147	-682643	-695137			255.5	-163550	-160482	-197273	-279758	-387493	-436198	-449805	-445796	-445388		255.5	-125244	-136998	-166990	-238932	-286827	-378655	-392363
255	-599778	-596488	-625723	-585144	-581396	-605145	-640594	-651750	-678745	-701851	-765394	-770903	-787396	-752530	-781912	-782514			255	-237431	-273265	-307611	-339995	-474939	-592709	-619438	-670204	-679166			255	-177704	-175714	-210788	-299417	-394134	-442998	-457004	-452029	-443714		255	-129540	-143731	-168634	-237441	-285491	-372730	-387835
254.5	-617972	-616129	-638795	-600515	-595046	-621571	-652200	-660018	-683934	-703880	-759118	-762776	-780971	-744390	-772196	-770385			254.5	-256699	-292596	-324676	-357966	-476828	-595690	-604815	-667831	-662996			254.5	-190972	-191322	-228979	-322204	-397572	-449757	-462861	-455209	-442961		254.5	-143847	-150882	-169305	-240398	-291173	-365751	-375083
254	-632096	-633771	-646910	-623177	-614606	-639078	-663174	-677017	-688721	-714350	-757687	-759885	-777032	-747965	-769957	-768266			254	-273968	-314935	-329366	-374640	-492230	-599345	-603067	-652019	-660340			254	-202228	-213510	-248271	-341109	-399122	-450533	-467038	-454982	-444084		254	-155431	-159883	-173357	-241020	-289769	-358014	-361954
253.5	-639146	-646537	-647974	-640115	-619041	-645011	-666117	-678318	-688825	-716384	-743945	-752822	-770618	-752368	-757998	-746423			253.5	-296233	-301559	-334004	-371310	-483780	-574176	-589346	-632660	-636328			253.5	-218596	-228699	-267482	-344740	-401064	-448762	-466667	-449391	-441721		253.5	-165384	-168803	-178750	-248347	-289675	-354358	-357299
253	-649955	-657753	-655802	-650855	-626806	-645249	-666871	-680626	-694484	-715653	-727668	-743432	-758654	-743921	-748162	-735361			253	-310539	-315331	-351306	-369194	-479415	-540187	-579828	-611018	-616364			253	-230210	-246776	-280736	-357534	-408277	-445677	-455011	-449687	-442825		253	-166720	-172603	-180943	-253956	-283459	-345398	-358715
252.5	-655048	-670743	-649573	-651539	-634563	-643842	-666611	-678809	-686630	-708000	-711702	-729556	-742984	-730334	-733344	-727407			252.5	-316804	-327589	-359678	-356390	-467057	-518862	-563033	-582542	-591038			252.5	-251553	-256913	-294066	-366943	-417820	-446865	-452041	-445344	-435616		252.5	-174907	-177164	-182468	-253694	-274307	-340000	-360434
252	-657241	-668439	-651392	-653620	-637573	-645207	-658827	-678364	-684422	-697208	-698971	-719643	-735859	-713124	-717789	-711984			252	-324710	-332777	-358229	-353586	-460732	-511418	-546827	-566269	-579319			252	-265582	-268290	-303728	-375979	-427603	-453336	-451924	-449062	-439406		252	-183964	-179208	-190401	-251463	-273531	-335192	-350783
251.5	-648202	-666396	-658007	-656156	-653210	-653916	-651665	-670097	-685200	-688886	-681950	-707046	-727935	-691907	-703069	-691430			251.5	-325589	-350433	-351956	-357323	-454839	-507813	-537560	-551825	-568882			251.5	-274591	-276315	-306299	-381947	-430824	-455741	-450845	-455691	-441645		251.5	-192548	-185970	-199939	-249594	-274396	-331573	-341833
251	-637632	-661547	-653944	-651644	-666642	-651636	-647691	-659040	-677045	-677693	-668206	-692302	-715521	-671539	-685953	-675461			251	-328323	-361323	-358827	-357501	-450469	-484904	-517713	-545781	-546873			251	-285373	-281063	-313868	-375610	-429440	-458160	-452477	-454509	-448093		251	-199071	-191218	-209287	-251498	-279665	-325445	-331374
250.5	-633092	-655439	-649610	-635492	-668983	-643052	-639382	-643866	-660755	-661283	-648374	-677703	-697892	-644249	-663008	-661654			250.5	-334139	-376007	-368694	-372728	-447818	-462868	-511373	-523488	-519221			250.5	-290547	-285491	-318449	-381377	-424964	-458103	-446974	-456650	-451843		250.5	-198982	-198880	-212290	-254751	-274565	-318719	-322754
250	-622761	-648602	-646798	-633426	-660753	-641793	-618778	-631052	-644845	-642971	-635694	-660325	-678505	-620677	-638640	-652123			250	-332365	-369389	-384652	-388623	-442731	-454380	-495656	-506613	-481868			250	-301389	-294809	-322057	-392046	-425030	-458179	-451245	-453287	-442863		250	-205098	-199479	-209496	-253818	-267398	-307039	-311447
249.5	-612213	-634671	-632888	-623482	-650340	-637103	-604025	-616120	-629778	-622113	-613499	-641388	-654362	-596916	-625154	-628269			249.5	-348374	-349676	-387177	-402060	-432879	-451236	-482655	-482381	-469813			249.5	-307885	-300536	-321974	-397914	-430326	-457074	-451606	-449932	-435121		249.5	-204605	-201530	-210396	-250606	-261644	-299927	-303209
249	-602645	-623722	-626984	-617000	-641260	-630609	-583311	-610589	-618280	-599382	-599088	-619241	-626726	-580048	-604044	-600399			249	-357848	-360815	-378107	-388170	-418162	-442866	-466232	-475401	-455692			249	-308874	-310381	-320970	-399336	-434751	-459697	-460219	-448577	-422602		249	-205426	-203025	-212584	-246567	-257009	-294960	-296839
248.5	-591669	-618336	-607203	-613607	-621117	-612318	-573471	-601409	-596817	-581088	-583207	-594668	-596660	-567040	-584650	-582364			248.5	-374527	-360422	-369590	-391578	-412637	-435016	-450041	-469857	-451810			248.5	-310620	-318338	-327834	-397227	-436539	-463366	-459921	-443291	-418362		248.5	-195648	-203732	-212697	-248792	-253387	-286572	-295757
248	-582674	-597826	-596728	-597405	-596223	-600526	-556366	-587465	-578453	-565580	-562772	-570306	-567140	-545793	-568295	-569636			248	-391313	-366985	-368666	-370548	-406684	-427893	-429615	-456195	-438557			248	-313044	-323419	-328986	-393303	-435858	-462182	-458132	-438499	-413767		248	-195401	-206552	-213883	-248711	-248707	-280034	-283209
247.5	-576837	-582970	-582173	-584359	-573528	-585943	-533521	-565323	-560810	-546595	-542714	-545749	-545838	-521032	-552013	-543273			247.5	-402065	-372907	-374586	-375547	-396401	-420425	-413396	-441533	-427480			247.5	-315778	-328298	-339760	-394547	-433084	-459115	-447007	-438233	-410706		247.5	-199946	-207677	-212035	-251566	-243572	-277024	-273402
247	-569396	-569183	-578459	-568913	-562125	-569393	-518994	-548832	-551973	-527753	-531560	-521497	-527613	-505617	-537872	-511763			247	-404538	-382944	-383434	-379009	-401858	-409995	-395122	-416677	-414526			247	-316509	-330124	-341883	-400546	-433895	-450786	-439549	-436450	-407313		247	-208850	-212376	-214636	-248189	-239996	-273506	-261890
246.5	-560374	-560789	-572492	-557210	-547336	-561339	-507890	-537691	-533268	-511302	-522404	-499569	-513179	-490072	-519527	-491628			246.5	-400216	-403942	-388951	-389511	-399313	-397150	-383488	-398106	-402931			246.5	-319873	-334483	-348753	-401550	-431456	-450511	-435911	-431708	-401180		246.5	-210124	-217142	-209196	-243084	-239496	-270181	-252790
246	-542470	-548495	-565875	-545240	-533390	-542508	-493922	-531902	-514149	-501777	-506121	-481255	-498860	-470319	-498640	-471485			246	-395622	-418257	-382815	-391385	-396592	-390150	-377002	-387805	-388191			246	-322023	-333833	-346435	-395765	-433493	-447741	-437312	-424075	-399497		246	-211692	-212552	-202947	-236756	-233650	-265911	-247240
245.5	-535937	-536503	-553115	-534286	-516738	-526463	-482995	-508913	-491022	-487581	-485918	-461048	-481439	-456503	-481936	-458914			245.5	-384763	-407692	-370490	-386243	-385264	-376757	-370163	-378501	-375848			245.5	-325011	-333604	-349134	-386084	-430986	-445185	-433246	-415173	-392151		245.5	-211151	-211858	-199696	-235053	-232738	-260492	-243203
245	-522511	-516957	-531066	-512152	-501599	-506546	-460465	-480516	-472902	-468535	-458094	-437640	-455734	-432397	-450119	-435155			245	-392928	-400834	-368887	-375694	-383314	-366458	-369069	-374525	-365683			245	-331523	-326851	-348796	-380574	-426096	-439372	-427121	-405899	-389627		245	-210279	-206789	-201999	-231941	-231145	-256286	-240186
244.5	-505330	-495164	-514834	-494425	-479386	-485408	-442162	-458433	-452097	-448447	-443406	-418458	-431997	-412430	-421919	-406400			244.5	-397830	-385067	-369434	-369370	-378524	-351044	-359387	-369985	-354836			244.5	-337523	-323417	-352588	-376228	-418682	-429110	-423378	-401618	-384862		244.5	-210289	-206618	-209193	-234080	-226339	-246585	-239080
244	-491691	-482816	-493878	-482692	-460912	-475844	-433740	-436848	-427160	-428143	-415045	-399978	-406256	-392743	-397354	-394424			244	-406921	-390664	-378482	-361571	-366850	-347446	-353212	-356017	-348305			244	-342790	-318498	-350572	-378101	-412997	-421041	-413329	-390319	-378999		244	-213797	-210610	-217391	-232822	-222035	-240078	-237414
243.5	-469718	-460724	-471135	-466201	-448534	-451705	-420401	-416274	-407037	-396011	-385398	-377720	-380195	-368105	-367514	-371775			243.5	-408938	-392107	-392467	-344975	-347716	-350832	-343602	-340346	-337667			243.5	-344928	-323550	-346604	-380014	-406723	-412332	-406703	-385074	-371166		243.5	-217171	-215994	-212951	-236292	-214247	-237712	-232836
243	-453461	-439967	-448901	-448079	-436005	-432833	-403834	-396012	-391025	-381570	-351408	-361121	-353586	-348717	-346563	-346134			243	-409765	-381913	-397168	-330793	-338801	-354745	-332572	-326576	-327246			243	-342168	-319055	-338929	-386463	-400105	-405118	-397186	-374381	-363181		243	-221375	-220730	-211839	-234367	-209626	-237412	-229598
242.5	-427512	-424617	-422826	-434253	-427114	-418677	-386699	-369505	-367794	-357190	-330488	-333525	-326245	-329795	-323588	-312590			242.5	-406593	-386833	-394509	-326611	-335060	-343843	-320558	-323994	-322784			242.5	-338105	-326199	-338472	-379634	-390291	-398502	-392054	-368062	-353972		242.5	-217278	-221175	-210641	-231906	-207799	-238975	-222217
242	-402396	-409004	-406536	-416063	-414953	-399862	-371494	-348053	-349970	-330541	-311075	-312418	-309227	-306110	-296260	-284132			242	-418020	-373540	-384425	-349300	-333851	-325467	-307931	-319124	-313500			242	-335179	-334494	-338123	-372679	-383556	-389220	-385027	-360454	-349216		242	-212767	-214684	-210246	-229111	-206597	-237722	-214498
241.5	-384270	-397721	-393888	-405110	-406994	-387942	-357609	-342754	-333148	-312980	-296440	-292364	-291377	-290767	-282489	-260295			241.5	-415827	-389355	-391223	-360131	-336029	-299656	-305233	-313384	-305332			241.5	-330274	-340930	-341728	-362547	-375221	-386297	-374661	-346974	-339950		241.5	-213995	-214139	-214653	-225079	-208401	-231069	-208145
241	-359222	-381352	-374306	-378754	-391343	-363175	-348271	-332348	-321313	-293792	-274280	-270357	-272139	-272112	-260304	-233778			241	-416919	-403759	-394032	-376741	-333577	-293318	-296316	-303510	-286825			241	-324215	-331828	-346750	-350906	-366221	-382278	-365593	-336089	-327401		241	-213760	-221112	-215842	-222147	-207090	-224094	-200498
240.5	-338852	-356175	-352592	-360766	-379675	-343071	-333289	-320339	-300546	-276800	-256283	-245445	-252721	-250088	-232917	-203221			240.5	-412121	-405560	-399264	-382402	-326842	-293306	-288353	-295808	-269071			240.5	-323066	-321491	-342260	-345355	-361786	-373921	-352040	-331162	-317667		240.5	-217817	-221374	-213859	-220165	-202171	-215206	-198596
240	-321981	-328896	-329198	-348506	-348169	-320398	-312661	-292016	-281173	-257151	-236883	-216670	-224431	-221013	-203920	-178928			240	-418500	-409716	-404116	-382707	-311813	-297522	-272577	-283415	-251806			240	-326731	-316271	-338535	-346763	-354338	-361249	-338788	-323564	-301851		240	-220311	-222584	-212641	-224402	-198480	-208578	-192378
239.5	-307888	-309846	-316947	-330694	-327580	-301966	-304077	-271788	-263201	-235886	-217644	-188431	-201900	-185418	-176023	-154045			239.5	-435926	-404443	-414970	-381591	-303932	-294705	-264004	-261530	-242482			239.5	-329521	-313492	-328195	-340196	-345593	-344777	-323400	-316347	-288844		239.5	-222215	-219816	-212412	-229030	-197436	-206658	-186111
239	-298728	-292942	-301666	-317555	-311175	-289148	-288935	-254234	-249198	-219395	-192823	-165530	-174193	-156170	-152931	-141292			239	-446682	-395681	-430848	-370361	-294591	-286442	-255672	-247694	-228054			239	-327616	-311308	-317428	-332645	-331429	-330260	-306203	-298207	-271297		239	-221421	-223800	-215534	-221903	-201560	-202205	-179948
238.5	-287492	-263737	-277544	-295661	-291529	-270869	-266354	-236771	-224607	-186230	-163549	-135644	-146534	-124600	-125582	-116897			238.5	-446758	-407669	-422663	-373411	-305643	-278543	-243848	-239801	-220427			238.5	-324772	-313093	-310082	-316770	-320703	-313742	-299146	-282870	-259420		238.5	-221396	-226735	-217475	-218382	-202510	-199249	-172915
238	-275844	-250189	-253385	-278545	-272792	-256173	-244822	-209798	-199719	-155542	-131114	-112137	-121491	-98533.6	-98122.2	-97972.9			238	-449280	-426458	-413427	-383920	-304362	-269388	-227289	-240674	-206587			238	-326878	-310877	-304317	-310014	-311796	-299736	-286255	-270802	-247063		238	-220556	-227861	-217963	-212599	-198873	-189228	-165674
237.5	-257185	-240739	-239948	-267635	-259458	-236266	-213975	-190763	-174146	-134300	-103317	-88358.9	-91896.2	-67905.2	-75274.2	-79144.8			237.5	-453855	-452293	-417896	-399319	-315599	-262169	-213233	-231287	-199865			237.5	-325720	-309648	-304203	-310148	-299002	-289491	-278295	-257293	-240219		237.5	-221074	-228620	-214213	-214705	-189060	-179540	-157802
237	-238038	-233675	-228203	-245483	-248827	-221215	-190123	-167332	-150247	-108687	-84405.3	-71874.5	-61317.2	-39625.3	-48552.1	-56227.4			237	-468621	-454025	-433616	-404341	-317553	-253654	-214024	-214977	-183787			237	-326635	-314127	-303947	-302333	-284274	-281254	-259994	-238136	-226084		237	-219284	-229682	-214096	-209445	-181979	-165304	-149116
236.5	-224307	-223584	-218486	-226179	-243560	-205903	-168174	-155098	-122622	-90994.4	-62830.9	-51103.5	-39848.9	-26713	-27366	-32640			236.5	-472689	-455726	-449414	-393570	-307922	-236989	-208873	-195571	-169626			236.5	-324567	-308612	-300880	-292069	-267324	-266349	-241154	-219956	-205316		236.5	-218178	-231569	-218189	-204446	-174507	-159348	-140041
236	-203564	-209341	-199107	-206606	-231029	-182526	-141793	-137337	-105602	-66789.8	-44270.1	-20460.4	-10675.4	-9262.05	-3344.59	-6248.5			236	-481358	-458745	-456006	-387330	-293694	-231622	-205027	-178939	-152735			236	-323406	-303867	-299260	-276724	-250767	-248959	-219894	-201993	-184864		236	-215505	-230344	-217126	-201502	-166459	-149034	-130473
235.5	-171788	-189631	-181480	-181026	-219699	-157345	-116108	-111654	-82735.9	-45350.1	-22405.6	2606.79	20096.9	18567.1	27615.8	26713.3			235.5	-483328	-471792	-461174	-373362	-265455	-217079	-184227	-157295	-131722			235.5	-318437	-293048	-296381	-262691	-232960	-224101	-198810	-185878	-157944		235.5	-214792	-231480	-216032	-200286	-156868	-138152	-118174
235	-155638	-181549	-163612	-161372	-200673	-141232	-94955.9	-89438.7	-65795.9	-27905.4	7368.97	33241	48253.8	42680.5	61759.9	64318.3			235	-486812	-487814	-462529	-371775	-255382	-211135	-169477	-140297	-109804			235	-311139	-293690	-283296	-250200	-215173	-204364	-182055	-169809	-138447		235	-218157	-228573	-209030	-196472	-148016	-125962	-107804
234.5	-139215	-165438	-153015	-143962	-176142	-119701	-72543.7	-70376.3	-46921.9	78.4546	26358.8	57389.9	69500.7	64915.9	94425.9	94594.4			234.5	-490565	-489021	-458961	-365195	-244484	-202090	-145184	-108850	-87101.1			234.5	-300816	-294829	-271713	-237639	-199054	-180108	-163419	-148642	-110477		234.5	-220284	-223616	-208874	-186128	-143976	-115833	-91047.5
234	-121658	-143227	-130185	-117576	-142031	-98709.1	-53841.1	-52909.4	-19822.7	26748.7	53105.1	96259.8	97592.8	94403.8	130461	125374			234	-484604	-488446	-454892	-379363	-257537	-186530	-126209	-84450.9	-65106			234	-293865	-299724	-263422	-225762	-178602	-157528	-146140	-123081	-85619.1		234	-216833	-218894	-209457	-177902	-136665	-102140	-77266.2
233.5	-104771	-128740	-108032	-99142.7	-116503	-85531.2	-44806.2	-35287.8	-7883.59	48808	77274	118833	118677	115136	150537	150297			233.5	-484385	-480585	-443614	-387192	-255801	-170110	-112490	-64031.2	-34772.4			233.5	-286541	-285394	-253175	-214585	-157055	-132837	-126235	-98058.6	-66514.7		233.5	-210597	-208891	-204064	-169275	-123043	-91648.3	-63147
233	-93881.3	-111167	-85564.3	-81473.1	-95089.9	-62380.1	-24531.2	-10930.3	14682.9	81503.9	104595	140252	150855	147742	174387	176740			233	-485670	-465346	-456555	-409294	-232892	-140384	-98560.4	-45378.1	-7332.07			233	-279002	-279866	-243971	-199020	-130586	-110988	-102743	-74107.3	-41935.3		233	-207579	-200290	-196791	-164278	-105428	-79535.6	-44796.8
232.5	-80540.1	-79706.2	-57312.3	-54641.7	-65652.3	-39238.4	-4714.85	22407.8	42573	110991	148853	164363	183764	172616	206879	201660			232.5	-480982	-442045	-462650	-401728	-207158	-117137	-84923.5	-21868.3	24716.2			232.5	-273860	-263990	-230549	-181104	-107310	-87126.5	-74745.6	-49523.3	-20674		232.5	-206662	-194580	-186416	-159563	-91150.5	-71682.8	-30268.6
232	-65655.1	-65003	-40468.9	-36168.4	-40759.6	-10703.3	14609.2	44577	74170.6	134445	169513	198476	209894	198201	228690	222478			232	-494931	-431663	-478252	-377962	-185639	-105367	-58090.1	10197.1	53349.6			232	-268814	-249209	-217026	-159696	-88431.4	-70907.3	-48062.3	-24278.1	4672.66		232	-200714	-191479	-174569	-150388	-83703	-54592.5	-13168
231.5	-43650.3	-40022.2	-23613	-14623.9	-21453.9	9836.74	29563.7	61279.7	103111	151887	186557	217062	244408	231566	249147	240286			231.5	-502086	-439535	-478025	-351465	-172700	-95600.8	-20270.7	43907.3	79484.6			231.5	-261271	-238397	-204277	-149182	-75691.9	-53702.8	-26889.2	-2670.32	24566.2		231.5	-193382	-186205	-163529	-139370	-74759.7	-36982	1649.85
231	-15606.6	-15011.5	-9576.16	11779.9	-4920.23	34625.3	53454.3	89967	127153	173666	214129	248728	265540	262613	275189	260177			231	-500588	-466545	-477210	-322676	-176481	-83242.4	-1525.87	75949.6	112242			231	-254614	-231058	-187202	-132019	-57405.3	-32700.3	-5561.25	21480.6	45250.1		231	-184355	-180246	-155829	-127735	-69044.7	-16388.5	16797.8
230.5	5660.74	8470.34	9206.72	25484.7	13408.3	56050.8	80054.2	110684	141013	193559	235068	261569	281054	276395	295723	282878			230.5	-497474	-479222	-452902	-304314	-159863	-54196.9	28711.7	95552.8	134146			230.5	-242676	-230801	-169945	-116565	-34466.3	-15054.8	20032.5	44121.7	64423.4		230.5	-172870	-168111	-150293	-112066	-59461.9	-1104.55	32834.9
230	31853.4	37754.2	38182.7	51848.6	35565.7	78053	104379	136515	167241	221386	267468	291854	311720	302433	334082	308868			230	-474256	-467052	-448385	-291815	-143091	-18771.4	38575	123793	167156			230	-232317	-223457	-160309	-92563.1	-5023.76	12337.6	46604.9	70298.3	88134.5		230	-169355	-161424	-147281	-103028	-49475.6	12066.2	49006.2
229.5	66861.5	65973.1	62093.3	72076.1	66782.7	99655.4	135724	154142	195524	243889	294899	321912	335692	331580	376217	344743			229.5	-463318	-456362	-427337	-289400	-117860	8575.01	64930.1	142374	190677			229.5	-225073	-212237	-151361	-76300.9	19938.5	27016	67514.9	93127.2	109419		229.5	-159622	-154261	-147075	-90724	-32860.5	30624	61320.8
229	101986	101210	92359.6	93608.4	98731	127543	175110	182764	226656	274091	320337	354434	364123	364291	411039	387161			229	-444847	-441673	-410514	-295258	-102329	29246.2	90121.5	160988	222799			229	-218221	-197737	-137888	-57492.3	43887.2	43986	87417	106269	134288		229	-154857	-152600	-139420	-79742.5	-17010	42771.6	78211.1
228.5	142986	139639	128524	124441	128939	152886	208331	214438	253423	299293	348408	377555	393986	399763	434567	430466			228.5	-434575	-424143	-401095	-282024	-86815.7	35582.3	121231	190349	261716			228.5	-208980	-170986	-116477	-46090.1	64368.7	65646.4	106524	130566	155923		228.5	-144907	-142510	-128843	-63635.4	2093.34	58506.3	94142
228	166076	157880	162947	147360	165123	178338	239318	241110	287543	316771	377698	405470	423576	421077	453744	469908			228	-433093	-415014	-391608	-256490	-66269.3	56093.1	143884	216410	287354			228	-198169	-158985	-105241	-26923.3	80446.1	88497.9	122050	146222	179988		228	-132513	-128194	-114615	-50252.6	16623.2	73530.4	111925
227.5	181468	178517	196392	168097	194183	201877	256586	276077	316119	345169	415001	437324	470965	439443	471853	493755			227.5	-425302	-386674	-382600	-217313	-35027.4	84653.5	168586	244379	312099			227.5	-170732	-138862	-84847.1	-8714.52	90163.6	118678	145854	164252	196758		227.5	-121270	-116492	-102240	-37257.1	28441.2	92475.5	125830
227	207564	202959	215917	199535	223189	233633	283437	300932	342159	359146	440669	465456	513733	463976	494423	522164			227	-400088	-382033	-374323	-192865	-15614.6	110034	188824	276083	315421			227	-143993	-124664	-66668.1	8076.12	100568	143516	160601	179468	215673		227	-107181	-101124	-88947.3	-18097	42486	106173	140890
226.5	235140	233915	247610	240120	258615	270173	317108	334892	379437	383825	466775	505869	533850	491325	526025	544228			226.5	-378740	-362442	-344512	-184238	2405.81	140169	202284	307658	325606			226.5	-120592	-117964	-54044	23381.3	114651	170473	181869	193612	233103		226.5	-98224.3	-85766.8	-75876.4	-3386.87	51351.7	119591	152438
226	273641	262529	280064	284447	286419	311390	347028	367905	407389	406796	495252	531428	557205	522259	536894	573374			226	-360217	-342233	-306288	-158644	25444.9	165837	224525	330805	355247			226	-107231	-96605.2	-44801.6	36918.1	136403	188810	196954	212036	252630		226	-87639.2	-77081.6	-58955.7	7697.18	66060.4	125886	165282
225.5	306881	285466	304828	319640	322315	344050	385925	391306	423917	442011	531748	561360	582712	540820	560223	594899			225.5	-353831	-325285	-266735	-156292	46781.3	183197	255244	341270	375425			225.5	-99361.1	-86665	-34492.4	52407.9	159750	195497	213818	227497	266274		225.5	-75792.6	-72345.6	-42982.6	14352.3	79304.2	142549	173273
225	335136	314818	330591	347303	349519	382515	430131	416339	442600	478957	577757	589895	608684	569082	597936	613415			225	-322143	-295440	-246705	-112441	63150.8	196798	279118	348168	401929			225	-84472	-63928.3	-8399.48	78679.5	178999	206777	231403	242370	276747		225	-67818.6	-68235.4	-30300.2	23183.8	89471.6	158222	185638
224.5	370696	347719	361655	388091	365492	415573	461443	431446	459074	512097	594531	606127	620847	590781	618652	624236			224.5	-286792	-284198	-224694	-107099	79350.5	196846	295584	340636	420097			224.5	-68154	-38082.8	10651.3	104793	190762	217985	243160	258351	291727		224.5	-51306.4	-56375.5	-23076.6	35728.7	96173.4	169587	191988
224	411703	386909	393745	437329	396578	449850	487169	451062	484945	549903	600353	616730	633636	621397	641386	652873			224	-268385	-263586	-214507	-85721.3	76433.7	206344	308326	361847	445468			224	-48138.7	-16685.4	37755.6	124893	204879	227965	260821	277746	295832		224	-37441.4	-38290.7	-11098.3	51104.1	102626	178910	204956
223.5	438564	414684	429869	464020	404953	479243	514368	471943	512197	580371	628970	641282	650268	648977	658823	662975			223.5	-244770	-254532	-210839	-93105.9	83955.9	230886	310606	383486	449544			223.5	-34578.5	2703.07	45899.6	132907	215213	244324	271941	285222	311697		223.5	-20979.1	-19662.5	1449.84	58112.2	112769	176820	204770
223	472746	435269	456156	478888	421324	498929	512670	491933	522886	607209	638268	629690	657681	657156	658185	664790			223	-219545	-236141	-202147	-86251.6	74764.3	256482	323592	405606	452904			223	-19788.5	13949.6	70912.7	143109	229231	251081	284153	299543	324276		223	-6246.26	-13232.4	3464.21	65561.9	127357	180100	206059
222.5	485234	460090	478271	490394	428646	508734	516474	510456	527527	610398	644745	641590	653190	658699	669603	669231			222.5	-197927	-224549	-171364	-68067.3	95016.4	265047	330159	416768	445412			222.5	3252.43	15380.6	86506.2	143973	243768	258457	288374	304200	337516		222.5	-161.919	-6370.84	16514.5	74637.1	140460	184243	208295
222	480430	468593	477296	498007	438174	507102	510737	502460	527243	610963	644378	631868	647748	646622	658639	672454			222	-179137	-212518	-157904	-9850.66	112858	288607	337035	423881	463865			222	35195	31449.6	103728	158262	250291	263088	288014	312752	342705		222	2587.17	-1891.5	22862.7	84705	151222	189116	212044
221.5	500018	485722	494751	510587	456534	510826	522458	520360	531814	609917	642184	642130	639698	645400	648999	682220			221.5	-180141	-209951	-155284	37139.1	165436	286603	340624	424463	487432			221.5	58503.2	45903.4	123427	166245	264274	262074	293907	319674	342009		221.5	5993.39	2927.63	33401.1	86904.2	158585	188563	222069
221	512300	506110	502711	494717	467888	509125	538212	539585	549232	586847	647488	650466	633554	649575	646159	667049			221	-174254	-151778	-185856	45331.1	182159	301570	354529	433792	499126			221	67791.2	68351.6	129233	172492	261198	259476	310895	319380	333588		221	16501.1	16289.1	39379.7	94270.8	158191	195951	225049
220.5	507880	511127	518816	468542	481183	517980	543348	546188	539626	568655	655065	644462	611107	645701	635411	670419			220.5	-140287	-140460	-149934	-9300.41	188371	325323	346101	438918	495562			220.5	67725.7	64631.4	139476	184913	258917	269077	310000	317984	332897		220.5	25988.7	26440.7	38635.5	92941.7	159480	197236	220223
220	494735	507603	483779	440120	459152	494574	530919	524324	505773	556723	618669	634063	587695	607179	608817	640450			220	-129652	-125859	-151941	-67441.5	160926	324099	359963	427266	477413			220	68592.4	63380.7	126404	183616	240177	269881	302434	314526	328288		220	28376.9	32361	35057	92465.7	156442	196229	217980
[truncated: 11 more columns]
